# Supplementary material for: Integrated Metabolomic and Transcriptomic Analysis Reveals the Regulatory Effects of Curcumin on Bovine Ovarian Granulosa Cells
Source: Int J Mol Sci. 2025 Jul 12;26(14):6713. doi: 10.3390/ijms26146713 (PMC12295121; doi:10.3390/ijms26146713)
Supplement: Supplementary file 1 [file ijms-26-06713-s001.zip]

Archive with 6 entries (5 files):
- Supplymental data/
- Supplymental data/Table S1 Metabolic discrepancies observed between the control and Curcumin-treated groups in the positive model.xls
- Supplymental data/Table S2 Metabolic discrepancies observed between the control and Curcumin-treated groups in the negative model.xls
- Supplymental data/Table S3 Differentially Expressed Genes in Contorl vs. Curcumin Treatment in Follicular Granulosa Cells.xls
- Supplymental data/Table S4 GO Enrichment Analysis of DEGs in Contorl vs. Curcumin Treatment in Follicular Granulosa Cells.xls
- Supplymental data/Table S5 KEGG Enrichment Analysis of DEGs in Contorl vs. Curcumin Treatment in Follicular Granulosa Cells.xls
