# Supplementary material for: Integrated Metabolomic and Transcriptomic Analysis Reveals the Regulatory Effects of Curcumin on Bovine Ovarian Granulosa Cells
Source: Int J Mol Sci. 2025 Jul 12;26(14):6713. doi: 10.3390/ijms26146713 (PMC12295121; doi:10.3390/ijms26146713)
Supplement: Supplementary file 1 [file ijms-26-06713-s001.zip › Supplymental data/Table S1 Metabolic discrepancies observed between the control and Curcumin-treated groups in the positive model.xls]

#ID	name	GC-CTRL1	GC-CTRL2	GC-CTRL3	GC-CTRL4	GC-CTRL5	GC-CTRL6	GC-CUR-5	GC-CUR-6	GC-CUR-1	GC-CUR-2	GC-CUR-3	GC-CUR-4	GC-CTRL_Mean	GC-CUR_Mean	Fold_change	log2FC	Pvalue	VIP	regulated
pos_1000	2'-Deoxy-5-hydroxymethylcytidine-5'-diphosphate	758.567816425293	694.077497967709	562.618484119713	420.168592185804	670.819774020614	801.179633650471	317.975622526736	365.289229131752	449.836548899536	371.750220740628	349.943980768642	287.632083620721	651.238633061601	357.071280948002	0.548295605973712	-0.866974182925705	0.00238516714006484	1.5152115185583	down
pos_1009	Cndac	161.192418614211	154.940268216767	188.579662796392	184.802063688391	257.91506516168	181.210160168293	107.378831172222	142.360788837989	147.611294557395	98.0701361100356	100.994135994334	138.531936353306	188.106606440956	122.49118717088	0.651179612925125	-0.618872562347446	0.00546195066628641	1.39335526921939	down
pos_1010	asn-pro	495.845466376816	578.290179450264	593.749758571623	658.76383886055	648.689703787324	611.216992902966	534.467223001201	365.377925933246	495.662976198613	482.974779343323	466.844305066385	491.557978029253	597.759323324924	472.81419792867	0.790977538081263	-0.338291368784603	0.00390538976774193	1.47269080510879	down
pos_10211	3,3-Dichloro-propionic acid	144801.755956029	157531.492208872	156479.627945686	150751.644309025	146371.69372215	157707.073102787	171755.108056932	172265.396070324	159421.718672429	157999.717035659	171515.596546714	181368.617928448	152273.881207425	169054.359051751	1.11019931790842	0.150818711839912	0.0039809158563865	1.46714171726124	up
pos_10216	1,2,5-Trihydroxypyrrole-3-sulfonic acid	17794.3240915404	19780.7990915257	19577.2002869482	18875.2171212416	19006.3166492616	20186.7950013324	22113.5097812961	22193.1824755264	19987.2845123081	20331.3514253618	21610.4785888529	23139.3824158626	19203.4420403083	21562.5315332013	1.12284722123988	0.167161642650347	0.00342071764973868	1.47659852107883	up
pos_1040	Etoposide	728.51236436761	741.629743233365	758.074257664591	801.417069401033	716.441346994048	765.861339395252	1007.01450616693	1062.37106346173	765.289535656633	833.670250443757	937.25259170986	1083.11428826906	751.989353509317	948.118705951328	1.26081400159023	0.334355461411226	0.0120431484948226	1.42674678859204	up
pos_1042	5,6-Dihydroxyindole	398.033599721751	471.245321547881	468.060502405967	487.879545337615	476.798794026447	512.75636792332	552.071885156588	589.93128169751	626.254757189728	680.178311057915	589.588645867856	630.305427906865	469.129021827164	611.388384812744	1.30324144609836	0.38210439075152	0.000152282758614298	1.62702729937306	up
pos_1069	2-Hydroxy-7-methoxy-5-methyl-1-naphthoyl-CoA	262.590406748239	264.204742806053	257.120156391649	273.534408649611	288.210002843743	262.072814580031	387.115972547092	482.375541282108	331.386958159499	263.779637401353	332.416567021109	436.258510595893	267.955422003221	372.222197834509	1.38911985826521	0.4741710856149	0.0230278873588067	1.36249174931475	up
pos_1070	Allantoate	63.4737429355777	55.1634582425311	74.0415862645642	68.559803178065	91.5417009043402	138.288784084604	24.799093685567	27.0254611093468	44.4024107865615	44.4406838921979	27.3276632248577	19.516482890103	81.844845934947	31.251965931439	0.381844031526177	-1.38894462126613	0.00773632008633969	1.43499298626774	down
pos_1071	L-Glutamic acid	3630.7577176446	4005.38050410557	3889.52392131715	3794.30929051853	3994.37873034647	4367.66715792201	5013.08279067483	5327.57351253299	5420.72731567346	5783.34098937019	5455.01275400916	5535.01122114845	3947.00288697572	5422.45809723485	1.37381660275137	0.458189424854152	1.349017001354e-06	1.78254343187016	up
pos_1074	3-(4-fluorobenzoyl)propionic acid	210.57995480433	230.506043268794	235.49691189309	230.537410882647	240.29597483438	260.19134563613	234.992127577922	279.865013524961	277.35507845036	279.344358267124	265.460423458935	276.266980369906	234.601273553229	268.880663608201	1.14611766396569	0.196755163209823	0.00541766211693394	1.408272291425	up
pos_1091	Cysteinyldopa	3905.79540782414	4359.61702468946	4565.96655367256	4245.53341479112	5109.40372712835	5220.00189910872	5078.43279076147	6064.71632072539	6887.87492441491	6909.2324499403	6252.45720055464	5933.45804007961	4567.71967120239	6187.69528774605	1.35465740744927	0.43792804045929	0.00110027871447682	1.54941026154376	up
pos_1100	Cysteine-glutathione disulfide	1764.08868908844	1934.68705641397	1960.5650375479	1915.11431323679	2274.23355444074	2330.86690371653	2345.49176131342	2857.78448417323	3158.84437822783	3152.28390001617	2771.92467299325	2660.74067446361	2029.92592574073	2824.51164519792	1.39143582008651	0.476574365961446	0.000624775653113599	1.59005307465146	up
pos_1101	5-(Hydroxymethyl-2-furoyl)glycine	395.765490894595	455.985129442885	435.972162043776	424.263765588435	484.332377766062	518.570128470978	526.938925923304	607.144947578974	710.801830984994	709.784793666867	589.813144251484	565.280556153513	452.481509034455	618.294033093189	1.36645149193513	0.450434246113018	0.00171684755432744	1.5332050802286	up
pos_1104	Baloxavir	452.265847700394	431.445620824055	467.016913809237	478.834185592349	501.949500160016	500.944236226815	553.318467760043	827.079675540469	676.146803998822	632.490353587796	614.78641655141	670.763069841279	472.076050718811	662.43079787997	1.40322898581979	0.488750454254008	0.00300032578051087	1.59181021712002	up
pos_1112	Oxidized glutathione	38330.2557855498	32359.9643252622	36115.2576996544	36343.813249261	39332.6623833009	38729.0148666865	45620.7780637229	68460.1236890545	53238.0205949774	49103.263826081	49598.6819205387	52504.8397956632	36868.4947182858	53087.6179816729	1.43991823879218	0.5259868951135	0.00321739338382799	1.5868472118174	up
pos_1131	Tyr Asn	185.793852489546	165.849749137524	196.839621967263	202.822710172729	340.279093141908	177.793492728615	68.4117346975493	72.8357050522643	169.578921730355	73.3811673124825	74.7985424712635	70.0720761965952	211.563086606264	88.1796912434183	0.4168009299634	-1.26256959833599	0.00369031961494771	1.45039063692417	down
pos_1143	Isochorismate	99.488125714699	101.821629496306	99.6470475866404	104.61494375782	115.379868602992	140.552677587947	133.787681965051	155.330289717273	214.342758672009	196.830453555495	162.44091091961	144.484157695233	110.250715457734	167.869375420779	1.52261483949402	0.606551043974248	0.00447177655825757	1.453375791813	up
pos_1168	4-O-Caffeoyl-3-O-feruloylquinic acid	102.785663911818	86.3649130907212	86.0676677743846	111.337484545868	117.498020936182	93.6405636117406	148.007471926716	187.99652023312	102.88595390037	112.131186575198	121.213568635821	147.458131233211	99.6157189784524	136.615472084073	1.37142484624965	0.455675565012527	0.0328368199085074	1.23501098228894	up
pos_1175	3-Hydroxy-3-(4-methylpent-3-en-1-yl)glutaryl-CoA	63.1413657387482	71.6716266883751	62.8781627801581	62.9466693808811	66.2338906552915	100.149333480523	96.8711737978277	93.4265760256443	95.4564760828878	87.6836745111784	79.8894263139687	82.1584160333934	71.1701747873295	89.24762379415	1.25400315596863	0.326540978996857	0.0285100805784033	1.22242590213194	up
pos_1186	Pyrene-4,5-dione	16212.2024935371	19748.8427146839	18892.0369373863	19513.5029483245	18424.4757659408	20300.2080790671	22250.7561027976	19333.1126415379	19037.2867662009	21359.6655294865	21101.2867254365	24283.7525760888	18848.5448231566	21227.643390258	1.12622186961502	0.171491071345149	0.0387060886267126	1.10245685993873	up
pos_1188	Penicillenic acid	2770.22229462533	3328.45164771488	3169.44696805647	3240.88115191658	3180.28840002249	3542.60748066176	3797.64712803042	3400.55394845274	3411.28824613372	3808.91983232203	3577.5873965248	4019.69374672901	3205.31632383292	3669.28171636545	1.14474870672911	0.195030935138958	0.00936455829204096	1.30329448123117	up
pos_1189	Glutathione	332635.50140092	382961.901575724	363386.441093467	368527.444897825	357585.661728081	394695.408905413	438473.330157038	414224.346792969	376652.818723499	403770.267213053	407330.510833445	458707.673618201	366632.059933572	416526.491223034	1.13608856600948	0.184075307344458	0.00738036205488716	1.3652614852351	up
pos_1199	Gemifloxacin	1009.44644962431	1121.14631195334	1108.70269129408	1177.9857382174	1268.24104832404	1137.70658863128	934.623672072761	911.127548274848	1135.67585520549	1086.59471196602	947.492862122374	1034.06461280659	1137.20480467408	1008.26321040801	0.886615327568005	-0.173619791243641	0.0298792262203451	1.19688539280434	down
pos_1201	Aspartyl-Methionine	1684.36330464517	1807.79127284277	1743.04041883126	1873.82353212962	1708.84035981912	1833.45253063054	906.390203119074	911.307556825759	876.640437185194	900.752280710677	854.312546336214	993.596730045328	1775.21856981641	907.166625703708	0.511016863572762	-0.968557193956634	4.29718794456941e-09	1.85448655837059	down
pos_1205	Phenylacetyl-CoA	40.3483726459153	66.2930330026259	44.9627422049667	54.6379060294782	46.6335128101796	47.0096950128636	54.8939077655218	71.2764107131708	100.719300055383	134.503198598793	98.9045550629514	81.3053858422983	49.9808769510049	90.2671263396864	1.80603326404563	0.852824465040102	0.0144738152288725	1.33293050379626	up
pos_1208	6-hydroxy-2-cyclohexen-one-carboxylate	561.81771860074	646.848206438876	601.577643777071	622.927217329725	616.717616080971	643.601335149115	675.45315928624	685.156709215618	637.866307967314	686.843458465618	683.979820674889	755.378493313919	615.581622896083	687.4463248206	1.1167427669241	0.159296910422208	0.00537205785799459	1.39727710782953	up
pos_1209	Vigabatrin	43.0614789528839	49.0343265783758	42.9508708644813	44.0334063204702	44.2029079305	37.0305117733583	37.4424313212191	39.8117401281442	33.473872365536	33.5371409672856	38.7939959804569	44.1523153452589	43.3855837366782	37.8685826846501	0.872837920413548	-0.196214314027661	0.0361959300154926	1.10933953645726	down
pos_1211	4-aminobenzoate	8074.88326511321	9121.77170603478	8873.54174585033	8938.42502295065	9054.16456775331	9593.58549614797	10323.9234026908	11240.734810953	9806.31313543059	10384.7778428301	10433.3790543483	11557.9025960342	8942.72863397504	10624.5051403812	1.18806077823012	0.248608642711314	0.000616520732612144	1.59837478770774	up
pos_1212	Hypoxanthine	146817.257656624	172277.384959119	161518.715605543	162949.742242006	165632.58999433	166474.926480754	179061.921370747	183736.157101744	168187.106255305	174325.740237134	179246.566071869	196879.195024808	162611.769489729	180239.447676935	1.10840345838755	0.148483117367171	0.00775633376658848	1.36618756530052	up
pos_1232	7-Aminocephalosporanic acid	318.309077489438	336.533766542447	356.464862967362	359.385965822678	356.83872089036	384.883361460372	388.088804965222	397.838112100428	375.778956935803	363.64794697938	362.921761996044	429.053017545618	352.069292528776	386.221433420416	1.0970040319232	0.133568828225076	0.0327549782427955	1.15947496115948	up
pos_1234	Erythronic acid	284.103918936361	292.476945081824	299.068096936761	273.196427702649	241.897126679944	315.85398240794	314.109532481887	385.359802662084	316.957195148343	353.638520532081	328.430462496407	339.187666143948	284.432749624247	339.613863244125	1.19400407897043	0.255807765162482	0.00433560213867277	1.43573100667139	up
pos_1247	Daidzein 4'-glucuronide-7-sulfate	58.5787458686671	76.7413567380978	48.8223692467666	54.3287386512608	58.9094863248596	89.2041890123139	95.1339483391101	99.1144925388669	89.6314474463229	123.654260475499	99.6032716939289	89.0221351955726	64.4308143069943	99.3599259482167	1.54211811563944	0.624913270000798	0.00170268021974329	1.49924873342675	up
pos_1248	CDP-glycerol	399.974029484181	530.513951835578	410.308213858434	347.937053463363	333.845192738533	472.64610041984	625.069548560071	560.579868154649	477.940778518106	595.465033129727	518.185132724685	604.170956535707	415.870756966655	563.568552937158	1.35515311787682	0.43845586997124	0.00360659063479435	1.44657194724737	up
pos_1262	Glutamylthreonine	1577.83300084616	1792.34035879826	1781.92136234489	1805.16456050145	2047.52599627855	1957.01364109582	2334.30834425419	2473.39922052285	2547.55658621089	2504.36237721179	2422.45847330218	2536.31258472671	1826.96648664419	2469.7329310381	1.35182169409936	0.434904872032098	4.07497973845782e-05	1.75625076566255	up
pos_1263	7,8-Didemethyl-8-hydroxy-5-deazariboflavin	288.103784040968	262.30243068224	270.720249685859	298.410159450921	327.979332386743	339.184360635866	351.513549487222	392.013792830319	400.447356636392	338.836747365827	346.593498007931	338.608435061531	297.7833861471	361.335563231537	1.21341747068805	0.279075988441242	0.00372588854437097	1.44374032384111	up
pos_1264	Octanoylglucuronide	366.550225501608	390.437905518128	353.938782082565	373.133817337084	356.441408083269	365.183203462116	226.22241630025	264.882169586668	336.687757119816	199.727142022911	239.566453257951	231.522306764768	367.614223664128	249.768040842061	0.679429752071459	-0.55760370000534	0.00125955696033358	1.63780440597733	down
pos_1278	Maleic hydrazide	3769.95320558521	4880.80777544202	4099.849891179	4036.01635845439	4052.08483801384	5819.21361960749	5744.03643182262	4949.00606251164	4937.21942667154	6143.73282237581	5203.03031828975	5820.62228867408	4442.98761471366	5466.27455839091	1.23031505653729	0.299027805240418	0.0246017721111752	1.20296916563142	up
pos_1290	2-Aminomuconate	758.891871268447	997.309703989848	802.694138619713	794.394904769429	744.429491989852	1272.38201817362	601.27953262175	506.377930295908	617.160428327545	754.402017610063	574.26424289945	520.700164120084	895.017021468485	595.697385979133	0.665571013388944	-0.587335491562574	0.0143690652728516	1.34845223533412	down
pos_1291	N5-Methyl-L-glutamine	98.8463932230105	105.708575475398	106.648991435312	99.704471552619	107.593372296396	118.924242744736	139.993666478674	132.488436106161	138.018116728166	154.57822733072	152.36338087051	158.014797464164	106.237674454579	145.909437496399	1.3734246183898	0.457777729008854	3.25088832400862e-05	1.7258693093699	up
pos_1300	Pro Pro	3304.13840125164	3740.39859353552	3855.52045672709	3855.75702450304	4522.26785099228	4224.70607026378	2227.503341251	2384.09447578032	2902.45216804715	2497.67328596318	2508.40854348226	2506.00878649276	3917.13139954556	2504.35676683611	0.639334377990652	-0.645357423033462	0.000106392612514577	1.70441491562754	down
pos_1302	1,3-octadienoylglycine	552.738516450758	583.533536998026	626.585117668652	659.023961794695	822.436016657225	649.105769511765	425.418116543472	387.013604979663	645.661519698786	510.134620733725	461.169600252559	418.187776857776	648.903819846853	474.59753984433	0.731383489091402	-0.451300036535703	0.00926183323694438	1.34238857654543	down
pos_1303	2-Acetyl-1,5,6,7-tetrahydro-6-hydroxy-7-(hydroxymethyl)-4H-azepine-4-one	216.856237035466	223.71322740749	258.364582333831	254.497263427348	316.150697717008	216.363785057756	143.621609042895	159.853005457768	234.791654211872	183.422794231718	172.222197340063	157.487241852129	247.65763216315	175.233083689407	0.707561814908934	-0.499071902890647	0.00557252879640443	1.39447486510023	down
pos_1312	Ala Tyr	247.131405525274	203.496447491831	229.067493689192	229.536868508896	365.877491165144	235.427512278159	112.733441321789	113.591535718071	218.474955166614	107.522016282335	125.108420961472	144.548391287168	251.756203109749	136.996460122908	0.544163196102805	-0.877888710140088	0.00331865961830491	1.43436725361928	down
pos_1318	2-epi-5-epi-Valiolone 7-phosphate	1715.07580335337	2360.1741489538	1877.20219520079	1840.4576949681	1713.37241024973	2610.366214528	2676.05972096101	2525.16712924106	2738.56375587471	3435.8836415613	2575.87451609685	2728.2067855793	2019.44141120896	2779.95925821904	1.37659812401033	0.461107449001885	0.00409528969493616	1.3985497661019	up
pos_1330	Fusarochromanone	1399.78013705324	1646.0583816877	1497.58284655738	1618.87102846512	1777.71077947876	1721.50227151137	1113.64770869579	1156.01195561521	1330.26614869592	1070.19401424667	1077.27644279991	1143.77228474111	1610.25090745893	1148.52809246577	0.713260329272668	-0.487499360150048	0.000103056613672313	1.68265825506739	down
pos_1351	6-Thioxanthine 5'-monophosphate	1319.48238919067	1883.78614905211	1780.21811312941	1590.6969192486	1547.800713947	2145.06521451925	1919.7071367327	1933.28469730403	2208.3404683724	2468.74790613114	2153.77372848979	2147.91836990343	1711.17491651451	2138.62871782225	1.2498013482914	0.321698801599185	0.0158183742543444	1.26193959531844	up
pos_1357	(2R)-2-Hydroxy-3-butenyl glucosinolate	410.302081892549	671.615069749494	607.057702488196	584.629732251394	507.82189317844	772.915836223571	749.550748218386	664.620757773398	720.92890744101	888.712251015552	817.087029695674	812.023204779034	592.390385963941	775.487149820509	1.30908125485297	0.388554648341391	0.0158809578953607	1.25972372555288	up
pos_1364	PA(18-2-0-0)	4873.395899592	5328.60598273788	5440.98388515206	5505.51422863123	5943.17134357447	5920.50350354967	4810.00151266104	4402.23631228387	5370.33824634199	4878.68054892623	4532.51948236307	4888.5864335608	5502.02914053955	4813.72708935617	0.874900326115705	-0.192809429038956	0.00943004928136443	1.35031562037862	down
pos_1366	Tert-Butyl (4-(3-((7-(hydroxyamino)-7-oxoheptyl)carbamoyl)isoxazol-5-yl)phenyl)carbamate	3009.40823159642	3156.06944297617	3592.06790989356	3624.54997387418	4606.30433396064	3654.63711328642	3255.25546057752	2828.52259334099	3580.19968803357	2593.28726352386	2437.78389822975	2872.36190491608	3607.17283426457	2927.90180143696	0.811688803382194	-0.30100138209623	0.0408445368708073	1.12117996374371	down
pos_1383	LysoPE 18-4	650.297171499298	672.486861674547	757.076832388862	769.477945522816	972.684594108531	752.392810849789	495.600198829873	449.100781635362	732.867884630937	496.409026750632	440.518270356524	519.640413584552	762.402702673974	522.356095964647	0.685144601576815	-0.545519590081716	0.00379721726352708	1.43120602293959	down
pos_1389	dTDP-4-oxo-5-C-methyl-L-rhamnose	2092.3664714735	3486.76876354898	3031.03884227457	2847.57648282513	2879.95864604645	4686.43934433581	3908.33830261901	3320.06392060568	4391.19917596933	5807.48633042446	4228.9002125239	3998.7318560347	3170.69142508407	4275.78663302951	1.34853445504119	0.431392382887589	0.0484527703246257	1.05115962491592	up
pos_1391	CDP-4-dehydro-6-deoxy-D-glucose	488.75616246432	779.442571281924	553.877579216975	563.753173954037	292.066567015404	909.776454678984	1061.78364475409	799.047918171058	861.864499492519	1255.16353970765	833.999437453213	915.400899006846	597.945418101941	954.543323097563	1.59637200018619	0.67479687981074	0.0113459909530369	1.2745589116217	up
pos_1395	1-(4Z,7Z,10Z,13Z,16Z,19Z-docosahexaenoyl)-glycero-3-phosphoethanolamine	214.358548751314	265.073747550454	265.792723429549	289.277970779995	298.49905238746	343.912765411308	205.094721268892	235.182591639448	207.323996954106	156.313552054136	182.02477542589	174.722433427493	279.485801385013	193.443678461661	0.692141344937867	-0.530861408444319	0.00292253768054428	1.46813647684263	down
pos_1416	Rhizocticin A	84.5868413253837	84.4904997608893	66.5975501070294	95.7098133968735	154.812654591895	88.9494417745438	26.3715255718577	27.2010335157355	112.686703609811	47.3200754280831	27.5817884955206	32.7725855086642	95.8578001594358	45.6556186882787	0.476284857490385	-1.07010341301473	0.0223366992222256	1.21749486531824	down
pos_1423	Lividomycin A	250.53226932758	255.846030636831	282.997269111132	391.084041737604	458.541408150185	280.61005953762	80.2197524051558	85.0361109935367	258.288366675949	223.414661662798	102.316666773815	82.2748045110908	319.935179750159	138.591727170391	0.433186895166136	-1.20693849590419	0.00351692482474181	1.46226091870752	down
pos_1425	NADPH	145.484249453792	257.031490078049	155.898085188493	129.59532420589	152.273477310873	414.936764865571	313.580947783782	199.004187269815	351.61834499724	527.169302803371	366.138124998743	344.276537555148	209.203231850445	350.297907568017	1.67443831756116	0.743677231471518	0.0473998129920913	1.06564566106012	up
pos_1452	UDP-3-ketoglucose	11.3241240180829	50.1405072023879	54.2433372908142	10.087248918915	15.4120530966714	84.7246755302718	112.343565289726	110.763526133247	45.9557702576104	129.376156714403	107.465660454843	72.5063642845745	37.6553243428572	96.4018405224006	2.56011180901399	1.35620681912666	0.00772282470575593	1.36242081607291	up
pos_1459	4-octenoylglycine	830.64241070248	962.473771511453	977.364326032872	952.003252266816	997.901166608657	1068.82406968513	1038.97404268253	1046.6752885445	1022.76944439875	1044.63062395351	1042.01287032465	1128.10855100312	964.868166134568	1053.86180348451	1.09223398643824	0.127281954163453	0.0385760242457935	1.17359298334318	up
pos_149	beta-D-3-Ribofuranosyluric acid	240.931059582053	284.244695516163	292.111497434003	300.557143734995	299.911140253253	290.008299610683	321.833030088247	324.30845918566	317.591235630153	326.811316385577	303.656235858993	334.047902345517	284.627306021858	321.374696582358	1.12910704554003	0.175182267996581	0.00790785555660736	1.38670346686524	up
pos_1526	Histidyltryptophan	176.550693271885	229.399364694203	154.704893711939	166.41224615331	91.770211998281	297.072041014262	463.78508751412	433.118994921525	59.0030271079994	654.506762547668	688.293603669264	484.610829025064	185.98490847398	463.88638413094	2.49421519163658	1.318585940915	0.0277177266487185	1.2618771332565	up
pos_1530	Triethanolamine	319.281632447532	294.141080859935	312.029899168025	326.065333405154	377.493792123394	312.493415146688	242.478509865802	253.576105842968	301.630552536576	312.357869764208	241.759119588518	277.783718019672	323.584192191788	271.597645936291	0.839341514480766	-0.252670155499841	0.0123300946491129	1.30378693899986	down
pos_1536	N-Acetyl-L-aspartic acid	857.384889469846	1183.24368941605	966.548687214737	990.51853697563	974.169094073613	1631.58917884235	578.294308256792	463.868357039551	592.907055086075	856.400992575611	558.621045639163	585.636562917096	1100.57567933204	605.954720252381	0.550579784408963	-0.860976455292345	0.0056845776039962	1.45828434613006	down
pos_1538	Pro Val	161.342633801779	129.892919443823	149.990209848806	145.045423054118	290.722572241703	150.784527503168	54.1102492699748	62.6975040699635	140.83977451324	103.412135601672	62.4824438250224	57.4831027555028	171.296380982233	80.1708683392293	0.468024297299922	-1.09534466618084	0.0116850625281629	1.31976291694652	down
pos_1550	Pomaglumetad methionil	4435.028637405	4575.29285347336	4700.61471286271	4050.40734160461	5157.30737423822	5205.02500921358	4929.23875471432	6955.07296344195	6576.86732659338	7362.2047004652	6129.07891667307	5213.83125844424	4687.27932146625	6194.38232005536	1.32153044340393	0.402209659971527	0.0102664495004914	1.40442817431784	up
pos_1552	Cysteinyl-Proline	1763.84925396549	1850.97643867752	1905.09762736869	1888.36769843081	1808.32657951561	1979.11116788183	2162.33916955493	2293.18226330162	1763.41267858814	2217.12353060694	2114.05967134996	2358.27302391942	1865.95479430666	2151.3983895535	1.15297455014333	0.205360668421397	0.0188659067196664	1.3261189952004	up
pos_1566	3-(Cystein-S-yl)acetaminophen	1035.00930379432	1124.38374396722	1111.06112185825	1135.63867374998	1330.83157253455	1206.49256322481	1273.95888947269	1285.61190795141	1344.13846287167	1387.19752514563	1208.89022629216	1271.75384575283	1157.23616318819	1295.25847624773	1.11926892491788	0.162556711946479	0.0207983590808638	1.24245120642152	up
pos_1567	R-138727	255.360853268602	244.637594707247	268.929199843564	282.895454074391	284.147002446104	258.047267657031	295.413797238596	307.853366308418	266.549250737307	310.10153517474	303.722317920941	318.721860805255	265.66956199949	300.393688030876	1.13070419422551	0.177221552367959	0.00572518334545487	1.38359102509726	up
pos_1574	[(2R,3R,4R,5R,6S)-4,5-dihydroxy-6-methyl-2-[[(2R,3S,4S,5R,6S)-3,4,5-trihydroxy-6-[(E)-3-phenylprop-2-enoyl]oxyoxan-2-yl]methoxy]oxan-3-yl] (E)-3-phenylprop-2-enoate	160.302890387766	165.097672543921	155.63405061578	173.2896680362	175.401358010409	160.687490948429	107.842777318661	139.928038672503	113.822406203311	122.361107006217	120.462846572442	135.361437318063	165.068855090418	123.2964355152	0.74693942384021	-0.420936848484599	8.48615184724325e-05	1.68489814738186	down
pos_1581	(2E,8E)-10-hydroxydeca-2,8-dien-4-ynoylcarnitine	677.186776842176	669.127746065174	775.348541812832	777.569389923376	685.452397979752	495.27793972662	708.506583808639	357.453459197194	292.756909784444	212.514913312756	426.739206740996	593.751331946233	679.993798724988	431.95373413171	0.635231872616542	-0.65464479369077	0.0224631034645614	1.26025393744854	down
pos_1584	N-Formiminoglycine	41609.8493903365	40682.0533768845	44202.1437373883	45978.9040018376	52055.6624728381	47327.6943325873	32143.2260063779	35516.7973433806	45735.9223437996	44908.2467216519	34919.7056165736	36423.227989856	45309.3845519787	38274.5210036066	0.844737163880437	-0.243425571660742	0.0358242566953042	1.15992375978658	down
pos_1585	Benzeneacetonitrile	575.494090184918	576.590723412191	648.158122238772	652.407012968271	783.824426807045	683.542674914311	444.868006920687	487.962391594669	623.76817627517	649.59578527894	477.29016898167	497.666436772151	653.336175087585	530.191827637214	0.811514573743201	-0.301311090960392	0.0253934746199686	1.20317613352159	down
pos_1589	trans-Cinnamic acid	17295.2335566408	16721.6315572579	17871.7771248485	18754.7668381172	20890.0111670665	19244.7209110416	13996.9857508598	15336.2552727605	18513.3773802973	17955.2043391799	14776.0222826109	15698.086601028	18463.0235258288	16045.9886044561	0.869087805797822	-0.20242615192175	0.0308124055892089	1.17534932355947	down
pos_1591	Thr Met Glu	499.809343185815	538.660748748771	508.635982845864	553.840114568276	593.954736421296	598.295140976649	664.284925053176	711.441308551669	609.167078467303	725.185327448191	674.508585171283	712.587526078721	548.866011124445	682.862458461724	1.24413325770121	0.315141019173077	0.000272511505018432	1.62109666967216	up
pos_1592	5-Oxoavermectin ''1a'' aglycone	109.650512582087	99.6149638477489	133.577677588153	151.246880927079	109.403808305302	56.8107414473191	81.5461934228759	18.7971227451492	29.7412841678479	15.1238696485903	44.6781722554067	62.487203347807	110.050764116281	42.0623075979462	0.382208228499917	-1.3875692566865	0.00267201135964869	1.49838426436915	down
pos_1599	1-Methoxy-4-[5-(4-methoxyphenoxy)-3-penten-1-ynyl]benzene	198.037882402043	129.690572774583	193.78410113794	181.465331844439	396.510577759938	134.09188642569	37.71527151362	54.4079471153817	91.5581982661489	28.9076718541311	49.9235970278634	41.955763672739	205.596725390772	50.7447415749807	0.246816876477636	-2.01848705056951	0.0108728037294528	1.40402202622437	down
pos_1600	4-(beta-D-Ribofuranosyl)aniline 5'-phosphate	2389.64581087624	2472.82411727774	2317.12231157706	2158.99080968028	2268.21870532939	2409.0436854702	2581.86469489989	2620.50923974641	2398.85062941706	2483.14568490909	2569.18295877127	2836.77284523032	2335.97424003515	2581.72100882901	1.10520097549969	0.14430874065062	0.00977837954277012	1.3812920232294	up
pos_1609	2'-N-Acetylparomamine	217.723895419106	176.854390098896	227.946074047137	238.213593547451	275.095022665448	202.851559560172	145.820193799298	149.669277619713	136.716090734601	105.513202406611	108.361360989332	139.188708852076	223.114089223035	130.878139066939	0.586597375014299	-0.769557479745999	0.000370157830052437	1.63474185636728	down
pos_1610	N-Desethyl Sunitinib	118.054174423359	79.9938835697641	133.412444714638	152.135332666053	263.643809070284	58.9000471547088	98.485929436677	5.29704940713896	60.7585915500927	11.4490525685692	21.753551441067	59.2223575054888	134.356615266468	42.8277553181723	0.318761791023334	-1.64944938652757	0.0258653779372014	1.23744061697391	down
pos_1611	Prodelphinidin B	2399.36099293295	2530.08310213061	2337.34781306685	2279.24493983697	2510.24769315609	2609.21477122007	2724.00463304286	2627.20838907614	2536.6407498659	2526.02033131852	2502.09703063611	2743.98771869667	2444.24988539059	2609.99314210603	1.06780945667875	0.0946542308926698	0.0337389164320032	1.18824215518118	up
pos_1613	Val Thr	146.931132317966	120.361083911985	171.714983620043	169.854619861767	285.513154076572	130.301608517569	59.4237037576286	53.0116409110148	97.6125250354209	55.5803344341376	56.2271518494629	62.4357480499084	170.779430384317	64.0485173395955	0.37503648533938	-1.41489714019163	0.00613831544120435	1.47958502183299	down
pos_1619	Pantothenic Acid	16632.1845896713	17245.5234481272	17441.8513963968	18272.3810023271	19402.1565356509	18721.1958015169	31243.952588851	33095.0441492211	28425.1660687169	31012.1826511891	30425.0657999075	34440.3550058458	17952.548795615	31440.2943772886	1.75129975889373	0.808426041884869	1.51088477842967e-06	1.82504452325022	up
pos_162	Galactosylhydroxylysine	20.0172939014244	14.6222296665179	15.9534611542628	12.9251757878851	22.6798800816871	16.3340557940507	12.1528187666368	9.91095011254839	18.4017486595282	9.74805246923339	14.7255594853995	9.80571631579885	17.0886827309713	12.4574743015242	0.728989735349607	-0.456029594278191	0.0477987372648715	1.04437226375815	down
pos_1623	Hydroxylated N-acetyl desmethyl frovatriptan	107.397248630856	95.9748333690691	107.142706313265	105.329591602878	136.751164096159	109.070681143279	83.4240874771704	88.7925586681768	110.435623133101	90.18340767487	86.6063405412153	94.1990145607655	110.277704192584	92.2735053425498	0.836737634485093	-0.257152769320766	0.0277132372587046	1.16884512260461	down
pos_1624	Pentalenolactone	198.31491327269	209.144500901704	219.021036613051	241.698406332741	247.800342654827	251.017220898804	381.242528756199	413.486464309293	357.63256340758	420.893293198569	383.280335155797	400.650551822944	227.832736778969	392.86428944173	1.72435399317906	0.786055976154993	1.94690205536454e-07	1.8056518693236	up
pos_1627	Validoxylamine A	893.06010672106	775.663027668598	856.379802942675	905.714831340324	928.642283630548	779.751122715716	437.63927871733	488.905713072701	745.311315160875	608.257244931727	599.463333164519	503.682159970351	856.535195836487	563.876507502917	0.658322635478206	-0.603133291281452	0.000501809256088852	1.6326331095295	down
pos_1628	Prolyl-Arginine	159.307765906949	133.957287780989	189.237505992209	190.954625854364	256.812034437654	214.243715550434	80.429372702033	123.407607487326	210.504564526258	118.990604232869	115.883882195307	98.1021975272736	190.752155920433	124.553038111844	0.652957433224494	-0.614939150401408	0.0260186164643998	1.17899440222639	down
pos_1635	Pentostatin	490.745960812292	459.39063301412	489.091862352503	447.033377817932	519.748396149225	545.189446674734	487.253246567996	639.54507855226	575.535781760213	563.49600529591	604.838012540575	565.152438255992	491.866612803468	572.636760495491	1.16421148658914	0.219353156991063	0.0114957444707031	1.38205807027144	up
pos_1643	Alanine lactate pyruvate	617.575596666072	611.991172518855	678.030039109997	701.796407269374	726.985192452925	692.76961368947	563.724454296833	622.277272905007	644.186535527008	522.536936869013	637.719184234298	622.476698568588	671.524670284449	602.153513733458	0.8966960416784	-0.157309065683206	0.030039692045312	1.14270480376658	down
pos_1649	CTP	79.4249293640382	84.9730794309278	106.036045807326	112.411191405766	77.4699517689412	119.030133460564	141.681583674464	176.735227368415	106.424356510741	111.394450331617	124.798338067155	171.78212129456	96.5575552062605	138.802679541159	1.43751236497917	0.523574365669126	0.0180482679406768	1.28491497426822	up
pos_1652	Deca-4,6,8-trienedioylcarnitine	135.312585347943	94.7999128817328	127.307150179901	164.115760046219	239.081718857576	99.8726248927207	25.9348944516011	16.2118194633955	76.5496098134971	45.7107153641873	31.2854413426462	12.5490733910674	143.414958701015	34.7069256377324	0.242003525657932	-2.04690002915541	0.0026654929158946	1.54021530553057	down
pos_1670	[[(3R,4R,5S,6R)-3-Acetamido-4,5-dihydroxy-6-(hydroxymethyl)oxan-2-yl]amino] N-phenylcarbamate	108.967839485163	104.334840821317	86.4858299006382	102.882039481303	111.066502936513	114.14038967474	66.6434074845414	64.1229908902369	71.4871455491835	77.3758867341375	63.9743561468637	68.0329928574195	104.646240383279	68.6061299437304	0.65560052317649	-0.609111089162886	6.32433958135225e-05	1.73534954378567	down
pos_1672	(S)-Cajaflavanone	478.476965738823	441.008246938797	540.652912003324	581.488847830475	750.46475890816	464.527640670358	156.446008751512	195.636158178547	385.572782423319	265.974307293371	179.873367533546	195.534020100581	542.769895348323	229.839440713479	0.423456500965257	-1.23971431674631	0.000403375232669939	1.61339486961732	down
pos_1677	gamma-Glutamylisoleucine	363.870515501525	245.612539263125	361.122022785394	403.673125248603	845.756242782831	287.64022222336	60.0788361991374	106.879911152439	219.105979963141	117.45687816133	111.344053258157	80.3650814370147	417.945777967473	115.871790028537	0.277241202416344	-1.85078641423596	0.0179505672033227	1.32939360289237	down
pos_1681	Eriodictyol	1432.77514003172	1503.80325586883	1468.87311228887	1420.21690689348	1484.5151906522	1552.62041546422	1685.1042086301	1659.87323378489	1519.14091366422	1610.62450394098	1608.35258315681	1780.3987024912	1477.13400353322	1643.9156909447	1.11290897576831	0.154335600246973	0.00376702377858756	1.49868338474102	up
pos_1684	Ala Phe Gln	104.985464639221	66.9511377526603	117.169700481723	133.31458426827	198.283898760436	116.563296863947	11.0476924156955	4.40599987293966	130.834579456379	53.781284481815	5.96126844126112	3.43356866028515	122.878013794376	34.9107322213959	0.284108858398504	-1.81548428001477	0.00926087158539723	1.347491674237	down
pos_1708	3,3-Bis(carboxymethyl)hexadecanedioic acid	193.625991265595	157.035176092231	224.564427227029	254.351765481883	358.283782522472	178.125256960094	116.705579022876	132.434825763664	160.873593988856	125.147029343395	73.9180569144501	90.1835419752862	227.664399924884	116.543771168088	0.511910387423508	-0.966036813831874	0.0113406673022425	1.37651645514726	down
pos_1723	Ile Pro	3251.12951385868	2946.28341016427	3574.5967547558	3613.18198124062	5415.49113498307	3158.89931735197	1357.35882894201	1542.6558938816	2443.29142813717	1448.46310052055	1522.67429559729	1478.58030102844	3659.93035205907	1632.17064135118	0.445956748994669	-1.16502429737998	0.00151295352216642	1.56918932857251	down
pos_1731	Coniferol	427.482322482619	422.157119581129	461.06594867093	465.395707468433	554.731809982752	456.220870936731	377.09526465078	354.889491696701	410.787220748593	345.820312818855	386.640614442295	408.854624353899	464.508963187099	380.681254785187	0.819534788248753	-0.287122903623988	0.00578688132064532	1.41210370761735	down
pos_1733	Salvianolic acid C	186.141569034152	192.489299405817	183.498630232515	218.321898468083	213.281409444027	185.797892806696	151.86474160424	169.20493681146	180.884053940384	117.094838778333	186.16411793408	164.286623039482	196.588449898548	161.583218684663	0.821936480846408	-0.282901187973974	0.0182907834970133	1.25944044699835	down
pos_1739	Niflumic Acid	134.89951169229	129.516256298552	119.454568152775	120.536728565861	150.915953646403	136.285281883076	135.348750020868	161.874921479078	148.446437074983	151.324907656485	157.554600899311	148.676858054973	131.934716706493	150.537745864283	1.14100177437888	0.190301035172272	0.0124638157665162	1.36248392423997	up
pos_1759	3-Methyl-quinolin-2-ol	560.642098998348	403.228598825036	426.196383654223	436.443984888276	412.023716751378	400.280045302708	284.250907836142	322.342694407219	318.91195224615	348.617589205428	362.89208473232	366.234555124394	439.802471403328	333.874963925275	0.759147539257663	-0.39754779624257	0.0059737384961466	1.41653260235221	down
pos_1768	(4-{4-[2-(gamma-L-Glutamylamino)ethyl]phenoxymethyl}furan-2-yl)methanamine	712.424607184305	558.79204181818	820.680363176717	893.426477104224	1503.76609000913	728.390990832322	200.225464205044	241.171733852571	913.317939273435	466.455840850136	236.312608959288	253.217317885216	869.580095020813	385.116817504282	0.442876762830069	-1.17502279201792	0.0208085057515784	1.2287008058484	down
pos_1796	Cerivastatin	37.65025084208	22.1189311473842	119.681802064143	121.47830518477	168.902328028145	88.4276023659984	13.5825600817825	1.52936736935409e-12	30.3422077834187	11.2311217010965	13.7750099612333	1.52936736935409e-12	93.0432032720868	11.488483254589	0.12347471766415	-3.0177124250169	0.0147093434806206	1.39862372456785	down
pos_1798	6'-Oxogentamicin X2	275.382100098944	193.065168419141	376.01563533969	404.8014358359	643.135134864475	249.591711799545	71.3849202189107	83.8635530355924	194.007286725253	115.972675175444	62.6598290214965	74.4416970936374	356.998531059616	100.388326878389	0.281200952229198	-1.83032661507856	0.00990622215747229	1.42289528138916	down
pos_1825	2-Phospho-4-(cytidine 5'-diphospho)-2-C-methyl-D-erythritol	2229.80854198244	2154.85147919043	2466.8467117318	2484.31891703801	3101.77842635043	1779.65536828699	811.764272329138	956.697873289354	2689.68841716559	1073.63462875348	1043.11139947614	1029.02128959929	2369.54324076335	1267.31964676883	0.534837104876197	-0.902828537526488	0.010893365897539	1.34468200553801	down
pos_1868	(S)-Ureidoglycine	379810.409038367	428504.138793729	413384.172853506	411173.788964615	415801.053275275	454380.279102611	480204.68269647	494142.21257367	434309.851424078	454308.99701022	466070.119417165	501699.146615658	417175.640338017	471789.168289543	1.13091255258163	0.177487377750076	0.00344762051571135	1.45502753213835	up
pos_1873	Loganoside	475.764260079936	487.091192429945	523.6324386062	513.392348927844	589.275040601898	534.811872051911	391.568773300344	391.388726102121	428.495323788038	394.035088063174	422.554493817408	443.751184567504	520.661192116289	411.965598273098	0.79123546081592	-0.337821010048104	0.000449374391898914	1.61908083476497	down
pos_1921	3-Hydroxyisovalerate	269972.337483494	302939.315844783	302183.508668345	300396.153667871	307228.867873859	331239.824172335	340946.967934095	347608.258767123	305347.688898382	321437.346969099	339350.252508986	361474.187723402	302326.667951781	336027.450466848	1.11147141846065	0.15247084987165	0.0142277111340324	1.29719904523159	up
pos_1939	Fluoromisonidazole	690881.418511695	784679.859018841	752595.205508302	747519.876263087	753505.269944513	822260.600617921	869738.760780221	895640.516823772	798043.060485147	835862.302873779	847463.574906297	912479.598982977	758573.704977393	859871.302475365	1.13353692176951	0.180831383567673	0.00211060197760603	1.49570812304461	up
pos_1940	2-Methylerythritol	21858.9123355761	25286.9350772486	24248.2811328544	24431.762218952	24943.5405851637	27215.3417421023	28558.7935812535	29289.3022835919	26229.0320254525	28205.001378031	27417.5629757979	29467.8736713048	24664.1288486495	28194.5943192386	1.14314170560224	0.193004253331805	0.00279253072114135	1.48211800365029	up
pos_1956	5-formylcytidine	225.836547183147	283.266082888564	269.793348587066	264.454341256241	278.062228286528	305.575166592977	324.45149806696	315.805803593935	266.327935447644	281.978522292801	322.855762654339	337.738140578288	271.164619132421	308.192943772328	1.13655293510775	0.184664879438611	0.0394098130185823	1.14176487347039	up
pos_1994	D-Fructose 1,6-bisphosphate	3980.0344862901	4543.28537116675	4229.85987439934	4216.90154255789	4109.00801619937	4604.24836385921	5218.47805253942	5303.7192569393	4509.93771892724	4812.59923444247	5071.37782224258	5470.29921382789	4280.55627574544	5064.40188315315	1.18311769707343	0.242593600759646	0.00155168965979279	1.54052145148432	up
pos_2011	2-OH-benzyl	300.702243260476	352.415891173168	339.535179710323	353.457915917775	329.053447717943	364.576070139762	368.420081388562	373.446655358526	361.759129760255	395.472978642855	407.517146772328	413.854052872667	339.956791319908	386.745007465866	1.13762989103497	0.186031277138692	0.0046251615018585	1.39143979234398	up
pos_2052	FR	538.652507521229	620.550265829836	611.936218738876	571.47935992059	606.084861140706	683.563252734451	722.934322973468	690.416348061881	624.564194309606	646.820503453054	675.777518899594	759.427062719632	605.377744314281	686.656658402872	1.13426148359758	0.181753266032419	0.0168637469888814	1.27591099973012	up
pos_2062	Prostaglandin A2	388.549388139476	404.509381855266	449.235207446083	454.121880514731	436.318980374561	436.355849574147	426.697459521932	395.149114756716	360.399108919636	357.5803617818	360.499421085243	426.668066876867	428.181781317377	387.832255490366	0.905765430507414	-0.142790616425856	0.0422053888788614	1.1261752958082	down
pos_2076	N(alpha)-Acetyl-L-2,4-diaminobutyrate	2365.16126918293	2663.54129367094	2627.33831609422	2568.55806649554	2552.01666386045	2884.72837609938	3185.03122121609	3193.09923249692	2806.75377721685	2889.13832238901	2976.02582325647	3278.74587110919	2610.22399756724	3054.79904128075	1.17032064839181	0.226903858412855	0.00168534236841567	1.51346764706168	up
pos_2089	FAD	3251.51281273682	3297.55678333386	3303.47058651471	3439.34522946858	3643.64147717529	3240.1015160144	2595.18326565394	2999.20625732319	3231.81204596877	2916.31317848653	2866.27952707045	3085.64321920773	3362.60473420728	2949.07291561844	0.877020390061893	-0.189317710257015	0.00413305213030444	1.42380684968535	down
pos_2105	Shoyuflavone B	119.642087963732	140.516391000873	122.129060832715	111.832388311177	148.716605980683	153.815930702722	132.903293897243	196.782642883974	201.357060456048	222.295802799845	171.33723067913	127.295830727563	132.77541079865	175.328643573967	1.32049031156716	0.401073716495319	0.0436564617911572	1.15970069404623	up
pos_2110	1-Palmitoyl-2-hydroxy-sn-glycero-3-phosphoethanolamine	302.895237474045	279.054952538965	321.683179327234	387.16704151573	488.944375000748	335.153481291244	203.499556095036	165.409028397763	292.824074947313	224.893567595515	141.821572765261	189.173588787681	352.483044524661	202.936898098095	0.575735205566453	-0.796522660740958	0.00338407086676543	1.47439590258816	down
pos_2116	3-Phosphoadenosine	782.679215605546	806.025952973491	857.878770370183	884.397044379221	861.067492323838	846.728724186278	647.875289198535	715.959732274552	826.127934459959	736.035871633973	756.174239117868	846.868218449017	839.796199973093	754.840214188984	0.898837377703268	-0.153867975369637	0.0376009413570808	1.1703501421752	down
pos_2118	Phosphocholine,1-Decanoyl-2-Hydroxy-sn-Glycero-3-	208.061586703746	172.659020776448	257.545920899833	300.340837594954	423.819153699769	181.292406440335	78.7102833881971	106.059885972178	190.277898107925	80.0712649908119	97.6881958807114	79.0074783403888	257.286487685847	105.302501113369	0.409281117172175	-1.28883598757492	0.00908069693112159	1.39684495479216	down
pos_2132	5'-Phosphoribosyl-N-formylglycinamide	1794.23676880934	1521.94399475869	1749.53226189117	1830.02541513379	1868.34458053274	1271.75393648244	521.362113263727	598.185318606125	747.413108125208	440.116114976626	597.624320282568	558.468262664839	1672.63949293469	577.194872986516	0.345080261122981	-1.5349961421062	1.6278407628306e-05	1.78716964782315	down
pos_2135	Perindoprilat glucuronide	775.776595817473	654.407326393335	806.204795022842	865.832102902476	974.400549848505	676.445589877296	256.548799243627	316.948090669168	461.564648771259	285.99485874597	302.835249280182	295.774992501872	792.177826643654	319.94443986868	0.403879569848905	-1.30800292538297	2.89513968557048e-05	1.74272744445598	down
pos_2136	D-Urobilin	314.40022302492	271.824915174142	331.282394473468	386.765926513744	505.538461853309	316.116910019298	102.53482381043	142.646743114206	282.826456245372	167.44504839301	138.279409337056	118.250224200749	354.321471843147	158.663784183471	0.447796130892425	-1.15908603200821	0.00120783900431259	1.5358552194273	down
pos_2144	(2-((3,5-Di-t-butyl-4-hydroxyphenyl)thio)-1-methylpropoxy)acetic acid	272.998720320757	216.86714079723	290.153260284837	306.688199825214	348.01386016539	263.895042008915	154.212049659927	137.185677791767	201.884185073619	161.510371351658	136.043063387276	142.609178098584	283.102703900391	155.574087560472	0.549532326668312	-0.863723743554001	0.000279731343843317	1.67047058049398	down
pos_2146	Humulinone	120.27438107175	85.8183052318785	107.604422363799	133.44436549866	126.368752828434	88.1781794551617	62.515758281929	52.0270354027406	71.0240522059044	87.6094721678601	41.3466800273055	46.2440558069477	110.281401074947	60.1278423154479	0.545221966073727	-0.875084407822653	0.000949085551731485	1.57997983698102	down
pos_2152	Epothilone A	840.565912201946	711.241577798011	1037.78854289279	1088.2827714149	1419.73430829654	854.378392375841	276.382915242598	316.553988841589	1026.41183975493	483.904743432753	330.918815624461	365.911171874717	991.998584163338	466.680579128508	0.470444803630553	-1.08790263059412	0.00690387130145437	1.37699301223839	down
pos_2153	Pro Gly Leu	424.030620055907	388.724813979211	430.292967973032	470.620888352921	448.376512847225	445.319066278325	290.458191498686	324.827757839532	307.441382865281	366.430220015324	299.009102774209	325.800324944881	434.560811581104	318.994496656319	0.73406181173054	-0.44602654445852	2.60178909416247e-05	1.72629200531638	down
pos_2164	Ser Trp	108.928215183201	90.8930457034448	117.615209091391	127.525336217715	178.327884518138	97.6788279126541	82.3148813231771	47.0616214273424	37.8671222605509	35.7046026572344	64.2334862153968	68.5045663716893	120.161419771091	55.9477133758985	0.465604629859399	-1.10282269076061	0.00249442897258234	1.49477827328451	down
pos_2174	PI(20:2(11Z,14Z)/PGE2)	72.2998369337697	86.4015089477294	106.075101949691	124.870553616977	135.110007425198	44.8212896578352	90.1557213386698	27.3681491885129	24.7390484620188	13.1473812694602	26.1928657854842	17.7717402579143	94.9297164218667	33.2291510503434	0.350039506098105	-1.51441033844289	0.00684151068182056	1.39575588435641	down
pos_2175	Alternariol	2587.11143377996	2782.84814363094	2607.6075389161	2463.87343338005	2575.32135549399	2869.39457569459	3303.37345731487	2997.55508930595	2790.61978679376	2889.43141172498	2911.7401547288	3471.8347603671	2647.69274681594	3060.75911003924	1.15600993118256	0.20915379196167	0.0110301604641005	1.36568972730674	up
pos_2185	hexaethylene-glycol	35.6523295999477	20.5075077800273	34.3618175785555	33.8895181975407	41.3166992284378	20.5319412535065	20.4889174243712	11.7279836235826	22.5700565586346	14.6131380669884	25.8471754903067	19.5616605526024	31.0433022730026	19.1348219527477	0.61639131637708	-0.698081557349993	0.0189544400853558	1.26435396077594	down
pos_2187	2-Methyl-2-[4-[3-[1-(4-methylbenzyl)-5-oxo-4,5-dihydro-1H-1,2,4-triazol-3-yl]propyl]phenoxy]propanoic acid	1201.54737229873	890.755318201906	1270.18981733921	1545.90536685196	1737.36442551264	943.5550732504	494.323792412734	457.133309529081	784.619024423855	701.499269321551	490.688277748275	470.237412063594	1264.88622890914	566.416847583182	0.447800627943961	-1.15907154362628	0.00230857121538485	1.57261822484757	down
pos_2201	Isopropyl apiosylglucoside	93.7831003104975	49.580751542519	67.7327886766438	65.9441681000296	107.26929228732	57.2912678996513	36.9718093513697	36.1770796025563	38.9686732798022	28.6272138014727	34.5099785277324	37.9023067544336	73.6002281361102	35.5261768862278	0.482691124550981	-1.05082779531431	0.00807203718057276	1.45157264873424	down
pos_2213	Tyrosyl-Proline	291.179155893201	249.20072966946	338.43915434057	387.424930095561	477.288598006606	298.022633988136	156.79812623462	143.374189569644	184.917729114168	117.834749993536	186.660875419717	199.836124803895	340.259200332256	164.903632522597	0.484641215760138	-1.04501099252432	0.00223201459646585	1.56507214876676	down
pos_2218	1',3'-Dimethylspiro[1,3,4,6,7,12b-hexahydro-[1]benzofuro[2,3-a]quinolizine-2,4'-1,3-diazinane]-2'-one	695.683578732091	723.385593446987	799.915368489827	842.172944899688	860.685423220635	665.393123546609	642.732090799251	677.822589658169	568.719516808697	428.077380924923	519.328370877109	592.564097460137	764.53933872264	571.540674421381	0.747562153408989	-0.419734562817772	0.00294606699353024	1.44506921421269	down
pos_2224	3,4-Dihydroxy-9,10-secoandrosta-1,3,5(10)-triene-9,17-dione	1661.83368402708	1603.41385738496	1917.68773196191	2061.31678277555	2443.76248929785	1889.96977591477	816.81861958383	877.737857030602	1644.18616032067	1150.05370536849	955.831997224652	934.734335791399	1929.66405356035	1063.22711255327	0.550990785464212	-0.859899902908071	0.000603410287801137	1.57908255438783	down
pos_2244	Prostaglandin C2	560.108802111512	445.973470014246	531.866480724325	604.803631883657	746.852177608329	471.458794464415	292.139082088987	231.863185957404	439.959884373465	368.128539865144	227.535764879069	259.742419966766	560.177226134414	303.228146188473	0.541307522051447	-0.885479658892966	0.00116564527796867	1.55154499159208	down
pos_2260	2'-Deoxy-2'-fluorocytidine	286.626790684632	299.016097279207	291.811659756943	289.241134928417	332.053097344708	388.721963419311	371.576843504143	388.664070618481	326.436040993046	600.99751756588	386.691369362385	420.475569916865	314.578457235536	415.806901993467	1.32179077247536	0.402493829340963	0.0498031608055374	1.11284901653361	up
pos_2261	1-(Indol-3-yl)propanol 3-phosphate	685.111646450174	718.635943645469	680.373818334647	605.924749628271	761.710169003072	846.051126956338	854.669095215599	897.107460745112	718.732263571568	1329.72934493122	917.795919471976	895.78242948845	716.301242336329	935.636085570654	1.30620475055848	0.385381060331816	0.0482871775391857	1.13490372833311	up
pos_2264	5-Amino-2,3-dihydro-6-(3-hydroxy-4-methoxy-1-oxobutyl)-2,2-dimethyl-4H-1-benzopyran-4-one	218.799971009498	245.739700369014	213.475389213497	205.99550731229	253.8802095599	274.881012556123	305.249613321586	315.602018663957	326.45555085193	324.372261203609	291.751547471133	315.140958246709	235.461965003387	313.095324959821	1.32970658320683	0.411107931701298	0.00034124582116432	1.68510754008033	up
pos_2270	7-benzyl-11,14-dimethyl-16-(2-methylpropyl)-10,13-di(propan-2-yl)-17-oxa-1,5,8,11,14-pentazabicyclo[17.3.0]docosane-2,6,9,12,15,18-hexone	603.008428910543	546.459889869802	694.413235159271	788.24632512176	875.493279942237	656.305407827346	217.855629140126	253.189143833037	551.509901127214	415.582629621145	293.125462883632	291.074967437107	693.987761138493	337.056289007044	0.48568045127208	-1.04192067609913	0.000511201200670347	1.59703964654555	down
pos_2299	Glutathionylspermine	1471.20846144782	1278.9605845748	1572.07784145536	1673.04302064269	2263.04866437454	1584.82705645357	639.408051531729	478.656275737964	1312.34493525018	1007.72202134158	587.500753791291	636.293145988397	1640.5276048248	776.987530606857	0.473620515937516	-1.07819651898755	0.000993004125321667	1.54716061029754	down
pos_2316	Rufloxacin	925.75498808985	928.997749498716	933.072133128054	840.931787632444	995.999462245985	1103.49607818345	1254.03271611039	1372.47016969518	1332.63182167419	1478.32140911152	1350.50036721929	1410.82458280824	954.708699796416	1366.46351110314	1.43128842483003	0.517314424785198	6.57827861517984e-06	1.76863911763576	up
pos_2317	5-Deoxymyricanone	159.325950800496	129.325229813024	150.204700637009	178.774462903115	216.743160000974	121.5264589453	80.7276887476384	46.7676359148148	127.641470819641	96.8698695999618	53.8125526109916	63.0935828264594	159.316660516653	78.1521334199178	0.490545892479015	-1.02753998238832	0.00163516205766577	1.5266995109068	down
pos_2335	3,5-dihydroxydecanoic acid	1819.53122726044	2010.50613320755	1920.3168042375	1998.41367730681	1717.94384921896	2045.94533639854	3365.175878242	3443.26203680856	2476.61691490697	2465.54027869745	3186.45739498783	3465.10636363067	1918.77617127163	3067.02647787891	1.59842847946475	0.676654193208267	0.00141119665477644	1.64883392829675	up
pos_2352	Prolylphenylalanine	424.587464221033	380.699304191044	436.221613231013	455.092845369783	589.580000464181	384.288788776816	180.952512812461	211.778922753232	265.199766824839	213.281305134691	210.509486405316	212.404436063542	445.078336042312	215.687738332347	0.484606238646139	-1.04511511724232	0.000380166012999549	1.68758903156914	down
pos_2355	Leu Ala Tyr	73.013832298629	60.2291301765007	55.8025479644533	71.8802085429415	121.033169986319	26.0494810216484	17.4528749460016	22.7257343233834	59.3613405794433	36.5689875252642	38.3362945972518	16.4695125181985	68.0013949984153	31.8191240815905	0.467918696113984	-1.09567022085454	0.0371283417746425	1.16098248777771	down
pos_2356	Capecitabine	146.580347741871	95.5128765836259	214.662796609936	217.599173699765	344.858425596391	124.04620715825	3.93773113147058	9.17705213340814	109.436830431523	61.4560256545391	32.1314177643274	23.7659803012777	190.543304564973	39.9841729027577	0.209842969786028	-2.25261796439992	0.00742375392000707	1.4289123037177	down
pos_2358	(3'alpha,5'alpha,9'xi,10'beta)-O-(3-Hydroxy-7-drimen-11-yl)umbelliferone	632.26008109378	577.052066482721	667.201294935647	681.288472345779	791.82932206516	698.257166359343	490.07767522847	502.680499857111	502.994099897143	498.150597625577	440.482034499381	474.965295031173	674.648067213738	484.891700356476	0.71873280888368	-0.476472550843675	0.000790678638411398	1.65165440786804	down
pos_2391	Aromadendrin 3-galactoside	1064.48313720702	1133.1155503655	1110.86229480116	1231.12806995575	1256.65813709165	1554.81682209247	3014.5171243319	3477.24063637381	1467.19676248088	2035.89089590341	2239.93235687401	2975.70414999679	1225.17733525226	2535.08032099347	2.06915378537549	1.04904087436832	0.00686279743166893	1.51130874417979	up
pos_2392	(3Z)-Phycoerythrobilin	2017.13027755276	1906.80692941811	2336.05499156685	2570.70842905924	2812.9232105177	2002.47358933206	1525.24204496605	1475.8033026436	1756.58907500774	1580.96430546972	1261.16052289509	1313.59853849244	2274.34957124112	1485.55963157911	0.653179990606471	-0.614447498560582	0.00178291117602337	1.57418240797549	down
pos_2394	Gentamicin X2	167.428403182029	202.418943258969	280.323868663444	322.090034443471	349.427519033483	215.785323728568	200.762230085488	188.843237900688	145.6380404184	128.347392961494	115.581310662119	75.2810367984844	256.245682051661	142.408874804446	0.55575131516064	-0.847488637557746	0.0107961184784182	1.35430126912652	down
pos_2407	arg-ile	50.7587156022626	40.5485236841043	52.517382616788	59.0218340981088	53.4341510830071	44.6734624878033	36.8355471759717	17.1831476208118	29.4171548464654	25.6938950144148	13.9714323671709	38.4349087638498	50.1590115953457	26.9226809647807	0.536746640503556	-0.897686838601221	0.00116821618263042	1.58509770368369	down
pos_2408	Cinitapride	1209.86054748656	1001.04853865634	1173.02189639164	1292.50550907586	1404.19272382669	1030.05291617532	737.961796174169	655.035475037567	965.899456277055	949.879937732997	668.695444177967	782.474670580264	1185.11368860207	793.324463330003	0.669407898128145	-0.579042521868468	0.000905284802961803	1.56972267021522	down
pos_2412	2-Amino-N-[1-[[2-[[1-(2-hydroxyethylamino)-1-oxo-3-phenylpropan-2-yl]-methylamino]-2-oxoethyl]amino]-1-oxopropan-2-yl]-3-(4-hydroxyphenyl)propanamide	3828.33369469413	3320.24660197622	4323.14096736521	4623.44415847592	4629.10924063243	3313.33436599093	3981.82497343863	3343.43467427539	2704.45692070389	2282.8478485305	2469.62007359496	3031.4100019413	4006.26817152247	2968.93241541411	0.741071812545651	-0.432314743201678	0.0155729369716982	1.27538938979362	down
pos_2446	Hexyl 3-mercaptobutanoate	859.580296856069	736.140322013425	876.806729916757	905.14505244858	866.739500508437	638.46947954604	772.089052262152	697.476379669752	583.373869859973	512.174029449679	542.414432995056	656.904578902797	813.813563548218	627.405390523235	0.770944868242002	-0.37530040096983	0.00985921669312409	1.33006433816371	down
pos_2453	NCGC00384523-01_C29H44O9_Card-20(22)-enolide, 3-(beta-D-glucopyranosyloxy)-14-hydroxy-, (3beta,9xi)-	1809.82988798546	1729.05662723319	2032.94594612887	2240.68169035791	2301.08697912778	1682.03713211753	1214.59332827623	1032.25043639034	1555.78574120644	1605.36225012942	1204.06945830474	1153.53493205947	1965.93971049179	1294.26602439444	0.658344718043603	-0.603084898788835	0.000930719661986264	1.57972187968505	down
pos_2462	Glutathionylaminopropylcadaverine	285.014685851023	242.879959493889	288.73086650657	295.131819393217	483.074820176778	238.098325986661	64.0820295850418	67.4274043242336	214.138703217697	151.92953558412	82.8994028337701	95.3459492992076	305.488412901356	112.637170807345	0.368711761397366	-1.43943465773683	0.00197605780799337	1.50853755823304	down
pos_2472	Launobine	165.340297985569	144.27118707711	135.849663868984	174.33068415553	203.974765272045	154.036636082911	89.2280432100966	101.362063640446	77.3266964572457	58.4763537059958	83.4378183801517	79.3882305433011	162.967205740358	81.5365343228728	0.500324798185336	-0.999063134796636	0.000103615271058418	1.6886578509433	down
pos_2478	Ajmalicine	1191.27578145181	1080.89224868031	1350.21767715312	1540.98370816767	1762.32041403993	1367.19972859543	798.309718574612	864.046683501314	1266.63465530408	1082.79715084209	811.579322270853	888.592384098215	1382.14825968138	951.993319098527	0.688778003683908	-0.537889024282186	0.00703266754511716	1.39210129172281	down
pos_2492	Histidylcysteine	1124.93716934538	1289.43280038141	1092.17664306068	1264.99465419502	1159.24952048322	1344.23614631928	2218.74065555683	2299.55373901656	1531.46720232439	1779.23832200902	2017.2250646581	2281.14003312873	1212.50448896416	2021.22750278227	1.66698558329379	0.737241627419418	0.000886533724447622	1.6652706110277	up
pos_2497	Ile Pro Val	661.383265695612	691.110587978143	727.64030579456	744.18537557087	695.699724531265	809.495213485943	527.295043815904	606.978996623243	665.594142343969	486.171883424258	578.097338424537	580.842549193896	721.585745509399	574.163325637635	0.795696601839477	-0.329709657159067	0.00133720255229521	1.51178887102793	down
pos_2498	Bisucaberin	305.349995012181	260.165772660229	336.354969766005	378.272063931046	394.203419548395	353.392618564448	173.403903299485	168.268369203022	297.997201143382	219.125042256838	196.18940481684	209.345916196719	337.956473247051	210.721639486048	0.623517098108688	-0.681498972653755	0.00102946504232285	1.55317718218134	down
pos_2503	milbemycin alpha9	3156.12345561367	2579.4783489013	3437.57302007434	3742.60767458406	4026.01091281273	3378.34347844456	1744.50819237973	1909.32421301235	2168.38770613484	1957.61146165616	1639.30597584771	1775.75233470947	3386.68948173844	1865.81498062338	0.550925908821621	-0.860069783646113	0.000322471229296351	1.70571355772685	down
pos_2511	Annomuricatin B	2109.33049235638	1810.63571454648	2724.52172629511	3097.17207202772	3606.7465876765	2162.79767494409	1091.29512050858	949.158170299284	1651.82613150244	1087.62103661877	919.136165036871	1069.87433503624	2585.20071130771	1128.15182650036	0.436388486807159	-1.19631505519955	0.00224269686129841	1.57850758512741	down
pos_2512	Ugaxanthone	306.928711412867	353.337988210585	330.29224735198	314.026522782463	418.199688326188	403.369299062279	355.434451750156	399.83921798812	529.88303512176	619.666963957629	437.6326036551	428.639407367217	354.35907619106	461.84927997333	1.30333695678875	0.382210117707045	0.0424567677123984	1.1336734742316	up
pos_2522	Linamarin	227.959219135216	262.09386839893	223.512044814116	274.146449151818	309.638119854236	330.19778601657	414.312610567092	336.222640844434	336.333724686819	344.538857871775	287.499360097742	280.907270751167	271.257914561814	333.302410803171	1.22872879614069	0.297166520560464	0.0402920677511256	1.08830210917055	up
pos_2532	epsilon-(Hexanoyl)lysine	129.403100008814	108.328458210685	116.18007181804	124.532007064606	151.925245372177	108.47010679213	49.5601200896328	68.9040883632484	65.9043853283371	50.8944949572165	73.4191235521098	64.120306103461	123.139831544409	62.1337530656676	0.50457883762217	-0.98684839491041	4.73068834314581e-05	1.70762087878641	down
pos_2565	Furylacryloylalanyllysine	231.834716521785	213.081942237091	248.163320278478	277.080921191208	339.726491420253	222.516879273928	118.800394123079	121.115635321085	133.745675739089	103.684514888828	113.994060759181	127.813895952427	255.400711820457	119.859029463948	0.469297945998707	-1.09142394882752	0.000667869388783115	1.6915692308355	down
pos_2569	Abscisic acid glucose ester	108.56702706884	77.5018649202389	82.7999633066627	122.601078682621	132.570828280841	50.5510223495401	11.4192198440105	14.6755232773755	56.575564646408	34.5915446207863	14.5847907367577	17.736293963335	95.7652974347906	24.9304895147788	0.260329056376134	-1.94159174914508	0.00126409994249059	1.58434282215766	down
pos_2587	RG-108	3775.26827473803	3274.15291149141	3621.92874981148	3793.34339992681	3558.50579556618	3389.93736297855	5182.89790741249	6519.26187916797	4689.9424068588	4596.03949268011	5421.73376575199	5921.63701442214	3568.85608241874	5388.58541104892	1.50989148528424	0.594444867916013	0.00129056244042175	1.66427969594118	up
pos_2593	Tobramycin	1695.41057547553	1630.40502611051	1792.20081668079	2234.67127515505	2004.76122126521	1545.66416479615	1040.08679466475	762.042156623948	1333.62073552005	1740.80126430678	1285.56326795594	964.208775993741	1817.18551324721	1187.72049917753	0.653604428672308	-0.613510336003016	0.00556741613743384	1.45454764484241	down
pos_2608	PS(14:1(9Z)/20:5(5Z,8Z,10E,14Z,17Z)-OH(12))	378.580015732425	325.936287114009	476.604163238297	505.987592233902	590.531710590404	357.192248889187	183.827015981526	212.077698411817	264.820568100785	221.459724659484	212.111673390136	178.121158745956	439.138669633037	212.069639881617	0.482921807042936	-1.05013848289397	0.00206333291589003	1.60149911796506	down
pos_2616	Formyllysine	609.718366385351	642.851546746843	610.33769472324	558.400066340214	437.882378280743	553.615546709741	718.960664497178	726.460530813353	649.632667040127	661.128240272862	645.165953258638	736.443601294577	568.800933197689	689.631942862789	1.21243110306766	0.277902767846809	0.00773256608003975	1.38832641637503	up
pos_2628	N-Myristoyl Arginine	4.58902651286705	4.69252929308462	3.64652484799449	3.70610174033052	12.5830235472166	16.5185093645381	30.6555883829792	19.9572984736293	6.79734678992987	17.8653533169006	19.0188076099584	12.961186248693	7.6226192176719	17.8759301370151	2.34511650477993	1.22965959723663	0.029206681127188	1.19529616069886	up
pos_2673	3-O-Demethylfortimicin A	21.7720654087097	10.648702003155	15.5344607160821	16.0942016489613	12.6292571608454	4.69727151559933	3.02778577603992	1.05863454025316	2.15637545000924	6.61264962949562	0.982464647038017	3.05341555336934	13.5626597422255	2.81522093270088	0.207571448831388	-2.26832007827295	0.00457901132312323	1.52002589536049	down
pos_2688	Phenylalanyl-prolyl-arginine	545.379544744134	454.36313702269	725.129213135114	757.323514779588	814.953268112273	480.344825257827	347.994323514297	300.325823791728	366.887551335495	294.715302513198	244.438062892638	312.614417242165	629.582250508604	311.16258021492	0.494236583009685	-1.01672629309702	0.00316451657186382	1.57849681070008	down
pos_2708	2-(5'-methylthio)pentylmalate	702.837121629232	695.134466026063	640.541103619507	633.803178197085	737.890325336704	788.080558061436	880.364891807411	860.644310396595	689.813887649838	786.644475875606	739.94138398585	834.121212703208	699.714458811671	798.588360403085	1.14130607185013	0.190685740904279	0.0288853495892879	1.2137412043535	up
pos_2716	S-(11-hydroxy-9-deoxy-delta12-PGD2)-glutathione	7718.30746924589	6870.55306890029	8322.01176095816	8898.71177809437	9673.8663515746	7472.18763697366	5240.58786452272	4930.84661039148	6434.03994834492	5737.64107662441	4943.3240657837	5112.10785115315	8159.27301095783	5399.7579028034	0.661793997523011	-0.595545888433431	0.000433204175917981	1.65026811238632	down
pos_2725	3-oxoglutaric acid	204.643842348556	242.533441408775	207.442628712196	201.883754722528	154.703505919177	198.276189342866	248.064038800265	269.851072582444	238.096230756646	250.717608337328	252.953571560968	250.455245158352	201.580560409016	251.689627866	1.24858085201922	0.320289246200375	0.0056122071323171	1.47427342346062	up
pos_2747	Vinorelbine	1072.39198848203	992.268007606864	932.820248229658	1276.09920436716	1020.90907779224	843.628015241362	616.172826318297	466.885232397216	747.759337350216	1163.09160880937	743.925727109628	529.300671895719	1023.01942361989	711.189233980074	0.695186442759394	-0.52452814730712	0.0290126772844059	1.26300788410251	down
pos_2768	Demethyllactenocin	655.515447495553	591.612855061213	686.623419886253	729.920464958515	848.973430329666	679.590250335706	452.778791212191	426.643563591828	578.352801989416	450.175834651203	367.24549547933	409.460455699042	698.705978011151	447.442823770502	0.640387856769361	-0.642982143598966	0.000301605208896635	1.62417878988982	down
pos_2771	Geldanamycin	4239.44944881518	3951.79375778036	4578.98320760014	4846.20158416724	5257.16621485857	4025.07433613816	3314.91081059599	3129.80462058338	3864.29993996467	4387.20527776809	3163.21415239157	3269.62980243745	4483.11142489328	3521.51076729019	0.785505965284819	-0.348305863220026	0.00800875709044468	1.38093269478413	down
pos_2777	Tyrosyl-Valine	216.766358307726	242.688825031839	247.494190969522	269.218682015426	286.750320596506	272.771876782906	211.943038852032	246.309649401816	211.052421269034	203.929601594845	213.156175441423	218.172296283371	255.948375617321	217.42719714042	0.849496296337136	-0.235320437375094	0.0120692766220082	1.31476147221539	down
pos_2819	Strophanthin	1426.39021446538	1356.44716545919	1698.923483915	1795.26050682981	1951.28716382581	1481.91253984188	910.207535070587	807.658260354029	1151.96026912657	955.761009207276	831.209390171067	927.715168419493	1618.37017905618	930.751938724837	0.575116837155047	-0.798073020115254	0.000269982094568448	1.6867722751618	down
pos_2826	Indole-3-ethanol	92.2699893488333	104.885975371583	88.0293955825539	96.4431267837865	95.7016781752378	109.270761891074	107.846642137174	119.552127059392	104.84664046938	110.078170161137	108.898530275793	110.70709394367	97.7668211921781	110.321534007758	1.12841486163185	0.174297571976729	0.0103370814017651	1.36235563823339	up
pos_2847	Isradipine Metabolite (3,5-Pyridinedicarboxylic acid, 4-(2,1,3-benzoxadiazol-4-yl)-2,6-dimethyl-, mo	1926.00647005814	1997.25244610638	2103.10372579617	1973.42211605271	2588.59630143304	2478.55568561823	2178.7551324013	2635.1483654486	3278.5869669151	2668.12073311943	2495.57262794384	2417.71858346708	2177.82279084411	2612.31706821589	1.19950855468978	0.262443446722233	0.0474939302074957	1.10957656865713	up
pos_2860	Sulfolithocholic acid	367.915898465226	286.085124881735	354.056243306454	439.749240037495	421.267840255969	282.678194498064	256.834348374338	236.216745164309	204.5385896609	262.338516107884	178.834502813521	232.378612032024	358.625423574157	228.523552358829	0.637220724847955	-0.650134905316767	0.00307913045255299	1.53915196671042	down
pos_2889	Stemmadenine	61.0091661870777	33.4237567489461	43.4032014017836	42.0253966815283	71.0060925432575	29.0189088380583	16.4167945121417	16.6005910427668	40.6704749542834	33.2494707348495	25.8714400546872	25.6435236163667	46.6477537334419	26.4087158191826	0.566130493015574	-0.820793462452767	0.0296108427158067	1.18238828900625	down
pos_2981	4-(3-Pyridyl)-3-butenoic acid	109.69869550388	121.184630864964	111.710491027697	106.223290447365	116.047968299769	114.436445058197	137.383122884966	141.870160669674	148.259482094326	135.851717710594	135.040804760266	149.045162105577	113.216920200312	141.241741704234	1.24753209550603	0.319076932541885	8.70518035849463e-06	1.76174656254277	up
pos_3019	Trimetrexate	67.0102186889039	70.8529396952674	75.6976163835196	64.6074260383048	90.6356821384767	33.4988245497586	11.0804773072261	17.3993653436683	36.208138425231	48.3420099506898	14.6537395971958	22.5161909591811	67.0504512490385	25.0333202638653	0.373350511406503	-1.42139738767712	0.00171776221141326	1.51177857345449	down
pos_3024	Indobufen	72.3954631201708	72.9861250416631	49.4064370970832	72.6020169172162	52.7321408637885	54.0351150240187	31.2823697431327	32.5648782411724	30.7190541702693	38.2175088696366	33.2816230307475	18.4628968179578	62.3595496773234	30.7547218121527	0.493183834252999	-1.01980258351899	0.000366440838415847	1.66805709375587	down
pos_3053	7-(alpha-d-glucosyl)-n(6)-isopentenyladenine	153.273143391502	92.4252680912664	153.753307644834	187.572521549582	202.29290709214	125.336418776651	84.5782315867647	67.7719039550119	91.0080745203914	51.5254017673817	27.1094693936704	69.16008943421	152.442261090996	65.1921951095717	0.427651719693774	-1.22549175344362	0.00173159420184357	1.55254648320677	down
pos_3090	Val Ser Pro Pro	73.223661958518	33.5904012192637	54.4907976449387	61.4895667786173	78.9690251318877	28.5964604288886	15.9534571177145	5.65097800000294	30.7990113700611	28.0609467615385	17.3348664114828	20.3167921882796	55.059985527019	19.6860086415132	0.357537483039347	-1.48383359772283	0.00639504850950577	1.45268073259627	down
pos_3095	Inuline	211.078569592223	175.197106420433	205.090020221281	232.882902237872	242.317826120955	212.94722498529	160.454809613038	143.396398164893	174.107958370904	189.383814682701	136.618816276563	139.046090716225	213.252274929676	157.167981304054	0.737004945695812	-0.440253794282239	0.00151316037322982	1.53867923288132	down
pos_3107	2-Hydroxyparaconate	208.234714175081	216.529706743295	210.354632955352	199.020580083097	170.184326009676	232.020715177807	260.467403801999	335.355676777033	222.048916074042	241.210037107212	242.782961938965	255.472497077877	206.057445857385	259.556248796188	1.25963052544013	0.333000624770365	0.0199074505981532	1.30409219520145	up
pos_3108	L,L-Cyclo(leucylprolyl)	11.1309946796081	11.7038212407233	11.1015943932585	13.1734804968534	13.7456489229695	13.8078328665876	4.33347225990989	6.87099100640836	9.14695977739293	10.8619752083895	7.61807680208073	9.54831802838867	12.4438954333334	8.06329884709501	0.647972243924189	-0.625996078707328	0.00383392306718208	1.48087678299594	down
pos_3140	2-Propenal, 3-(1,3-benzodioxol-5-yl)-	280.46051288204	303.967812656346	290.362072953839	266.873993109118	293.160478016947	284.460399596049	364.446292603591	317.711453540801	331.213838705906	338.653053270092	340.817832453593	420.238472061507	286.547544869056	352.180157105915	1.22904615102129	0.297539090323635	0.00569346207292689	1.49119584939498	up
pos_3141	5,7-DIHYDROXY-4-METHYLCOUMARIN	28.9595658515056	30.6376761137568	27.0803069962315	26.9728885898304	28.3091727735155	29.4953159359771	33.3856836441912	31.3033255202087	31.8488058129595	30.6038243033322	28.6843641472817	36.4925738340993	28.5758210434695	32.0530962103454	1.12168592327011	0.165668771871777	0.0236257134806077	1.25209160009817	up
pos_3163	Viomycin	3278.30818307136	3091.74162178308	3663.38406649046	3914.85210142586	4089.86975896523	3372.06175901731	2514.5637466645	2662.39589146187	2665.8728100678	2621.13342501362	2395.44020831656	2742.6022182518	3568.36958179222	2600.33471662936	0.728717879980172	-0.456567705479291	0.00110827479221564	1.64761201595837	down
pos_3192	Isopentenyl adenosine	2844.50062016536	2607.49174129108	3129.32060310291	3249.59570218326	4080.43121298049	3064.05027728423	1522.81218698386	1977.08357928021	2970.52505424731	1554.30595925612	2256.47330272268	2039.98484408019	3162.56502616789	2053.53082109506	0.649324457869992	-0.622988543025427	0.00410102374114158	1.40298878142229	down
pos_3238	Hydrocinnamic acid	174.416510842684	242.783643593678	134.796532767608	177.820352605174	160.570195342577	288.644645378007	73.3515655031912	194.479941370888	69.2628337038631	188.867968732691	90.0758022574781	57.8268344946543	196.505313421621	112.310824343794	0.571540903338427	-0.80707134372348	0.0355945471108605	1.12368274865655	down
pos_3240	2'-Methyl-4'-(5-methyl-(1,2,4)-oxadiazol-3-yl)biphenyl-4-carboxylic acid (4-methoxy-3-(4-methylpiperazin-1-yl)phenyl)amide	113.412682764344	75.1169089964804	97.6348133834839	98.2148156911628	97.7994788433526	70.7535397317032	53.1242778032545	52.5792592817634	77.8748244426514	86.696029331614	35.8369019701714	47.9408169397961	92.1553732350878	59.0086849615418	0.640317356330498	-0.643140978954036	0.00935964041955782	1.35996433062051	down
pos_3315	Oxytetracycline	1121.67910508908	1048.07757134484	1108.49953098129	1123.48745555917	1197.08051202989	1125.68217897379	1233.31977351692	1428.30494129901	1190.94398967514	1317.80400689632	1330.52924225202	1395.57928148617	1120.75105899634	1316.08020585426	1.1742841510521	0.231781551302373	0.00193280126783488	1.57636371105129	up
pos_3335	Phenolsulfonphthalein	12961.2758231172	13397.7481009832	13601.6276753392	14174.8607123841	14078.4504641018	14337.6328811705	8738.25868132733	9620.77740947769	8488.32361513505	9003.76097726002	9066.67190168853	10006.2991834855	13758.5992761827	9154.01529472902	0.66533046794781	-0.587856993302073	4.79893014681647e-08	1.81674897023673	down
pos_3370	Tezacitabine	497.879621589731	454.526872621387	496.853837910854	523.649742807963	490.250704073177	465.387954825874	245.592891083301	291.648060198532	228.480259775476	238.41321647308	231.948410888834	286.597018550567	488.091455638164	253.779976161632	0.519943492618248	-0.943573254997511	3.36863793425248e-08	1.82358645798963	down
pos_3407	Cycloalliin	4056.02370784362	3729.69343821178	4015.63384468443	4113.55246599397	3730.03938231394	3893.1488667779	3318.89432095591	4152.84688056361	2889.30731156609	3119.6007004164	2983.38628316529	3645.10960096185	3923.01528430427	3351.52418293819	0.854323508844694	-0.227145612597951	0.0310286490529185	1.20403609961794	down
pos_3423	Methionine methyl ester	381.239252996563	327.80674848791	385.466503405355	382.671753128424	363.90226406458	355.124019845859	268.885954655472	354.566388660702	225.361614331245	254.894330328115	245.342035338579	301.735227160614	366.035090321448	275.130925079121	0.751651774253402	-0.411863650952612	0.00330382735380911	1.47802085153227	down
pos_3424	N-Acetyl-L-methionine	1098.76314823554	966.479131469733	1057.14786568917	1103.65820675257	1021.09625912478	1023.87254008917	716.184116640071	967.951211753109	635.661567800284	700.051657045594	634.734187529843	824.98832780958	1045.16952522683	746.595178096414	0.714329264369227	-0.485338868566318	0.0014141606471571	1.57897622992198	down
pos_3425	bk-MDEA	1685.33416613191	1585.25546545094	1671.0223115275	1707.73511470027	1666.87635282652	1655.19137699285	1350.17934427326	1642.97637598213	1251.02132883175	1311.57431325519	1307.24266761445	1495.87977675214	1661.902464605	1393.14563445149	0.83828363223627	-0.254489634271075	0.00558284075299996	1.47019711135393	down
pos_3465	cyclamic-acid	186.575831888718	197.239582697413	205.432358767565	185.032861721712	206.072975301567	191.093221328344	217.801244707647	221.067450375942	195.152383840561	211.328097026775	206.298469199873	223.042344809041	195.241138617553	212.448331659973	1.08813302956672	0.121854943871404	0.0131904514340896	1.33018582094129	up
pos_3466	N-Acetylneuraminate	296.101037820141	275.14893966442	279.275098982161	305.572208960721	317.669221334028	296.895601391684	232.842929622202	261.480724202062	176.726652274452	211.371870821885	213.216550877042	243.920149076339	295.110351358859	223.25981281233	0.756529927819586	-0.402530939262444	0.000904146739863111	1.57459668318322	down
pos_3496	Ala Phe Tyr Asn	59.4798893943702	25.3867427254835	21.8997109337568	30.713235934073	35.009290856309	11.369113782845	2.03077241502029	5.59097450121825	22.820832568002	15.1160212043482	10.1440072695691	10.6894838548035	30.6429972711396	11.0653486354936	0.361105297160836	-1.46950851112361	0.0315206690178255	1.20485030357905	down
pos_3502	N-Succinyl-Leu-Leu-Val-Tyr-7-Amido-4-Methylcoumarin, >=90% (HPLC)	1352.08335744742	1120.24071525971	1287.10428076703	1430.80205948786	1485.2823657813	1288.35667385928	700.058823858017	691.357232283197	992.250070932374	805.896665755098	704.681722997221	732.599972917299	1327.31157543377	771.140748123868	0.58097944928406	-0.783440962135935	1.43582793636563e-05	1.74186184819639	down
pos_3516	lys-ser	201.066737262701	205.731451660874	193.930052532247	178.597378567416	135.717563852543	180.36369651765	223.577134822797	227.203531879829	225.406595409543	221.239017130395	209.881860441971	256.520043954799	182.567813398905	227.304697273222	1.24504255729113	0.316195056464867	0.00584707911552186	1.41007883646081	up
pos_3531	PE(DiMe(9,3)/6 keto-PGF1alpha)	11.3750315148612	7.00687022200994	8.44123343803141	6.02761801642527	7.62412326870853	6.79134982876656	2.6376787695874	2.29446258463228	6.3095027303001	8.55929808066903	1.56348207665181	4.05483811315624	7.87770438146715	4.23654372583281	0.537789122399614	-0.894887520076058	0.0243836657603154	1.21738311753056	down
pos_3603	DG(17:0/6 keto-PGF1alpha/0:0)	51.6846136571192	48.7446888780598	48.5496137299745	53.3352786537916	49.005928357647	35.0231404518285	31.608449895808	27.0806870119204	38.5533325306735	35.9500789124614	26.3669825224017	36.4430573412043	47.7238772880701	32.6670980357449	0.684502179874453	-0.546872958971674	0.00140815114442627	1.55348723644812	down
pos_3616	Methyl 3-methyl-1-butenyl disulfide	13989.1811092945	14157.1210769158	12687.5056706917	11952.9917600399	12762.5071906193	13585.4307932811	16289.3523201632	14403.4020708487	14073.384847144	14249.6702512875	13923.2637590482	17075.2256691751	13189.1229334737	15002.3831529445	1.13748148596513	0.185843063708112	0.0218501958429134	1.25542147929141	up
pos_3617	meso-Tartaric acid	10253.4558582567	10429.3755078072	9562.49126667401	9027.79432817208	9652.66995255917	10368.1495632935	12215.4520853998	10927.3684847037	10481.0442257526	10539.6623534269	10434.4620257207	12662.739196314	9882.32274612711	11210.1213952196	1.13436098812021	0.181879822727712	0.0204104284175264	1.27982397245255	up
pos_3624	6-(Hydroxymethyl)-2,4(1H,3H)-pteridinedione	1554.44016062207	1591.49841969868	1432.93125825772	1350.62871294189	1353.35415148275	1454.4495328896	1689.47379212429	1492.53042054397	1603.22520890011	1622.29073235536	1601.12683651878	1924.09286653225	1456.21703931545	1655.45664282913	1.13681999189306	0.185003830868003	0.0226166699043529	1.23073257916645	up
pos_3660	beta-Citryl-L-glutamate	343.856564268388	417.280874882086	259.515214436813	345.632275411312	267.973334561937	521.359697432849	155.338798526393	348.499161385386	161.205888395042	356.666040192802	176.653309431659	164.480184454336	359.269660165564	227.140563730936	0.632228626336724	-0.661481735160552	0.0414972560072771	1.10275492923217	down
pos_3663	Muricoreacin	347.23878663328	540.289764669724	451.012959284048	601.962400413666	426.809331982662	680.974183157204	739.353989405055	578.809665761286	614.125191483808	587.815894641143	691.12806691573	675.294592486263	508.047904356764	647.754566782214	1.27498718374271	0.350482745089018	0.0405046762843582	1.10461761260775	up
pos_3701	1-(5-Phospho-D-ribosyl)-5-amino-4-imidazolecarboxylate	148.380618267545	109.14345165951	136.728646215126	122.663656983308	111.46037170411	95.4181233934645	140.817176103057	169.144578246395	145.397047773462	138.131822941479	161.344551952886	162.696937832601	120.632478037177	152.922019141647	1.26766872097677	0.342177776196805	0.00845005588878264	1.39035243893678	up
pos_3705	PC(22:5(4Z,7Z,10Z,13Z,16Z)/24:1(15Z))	822.250461324988	837.659205685257	1021.3741875736	1056.18457985637	1154.44773788329	1042.71115325755	504.575367431235	529.357487640158	1039.27576401771	704.358397401366	677.924537100199	702.289526977185	989.104554263509	692.963513427975	0.700596828152266	-0.513343638319403	0.0124089971696274	1.32723143023265	down
pos_3715	Arginylhydroxyproline	43.8880027174511	24.6070699288852	28.7955783085827	40.9856099939474	49.1583649416186	35.4015687028673	19.5011584036455	11.7184534596014	25.0991668913757	22.5175230000424	19.2150105239492	20.2691994158844	37.1393657655587	19.7200852824164	0.530975283931852	-0.913283387490402	0.00417216833578931	1.4921030255799	down
pos_3827	Sucrose	1543.13992917411	1780.39824556487	1495.74370360075	1757.65159244197	1721.35072852	1930.07702100593	1830.91939893959	2078.89256171817	1828.79293237463	2029.80106527026	1912.70658641943	1856.83370370734	1704.72687005127	1922.9910414049	1.12803468707399	0.17381143130072	0.0225894602002753	1.22543128809146	up
pos_3828	5'-Butyrylphosphoinosine	1201.92313661113	1310.56181272102	1125.25262511509	1239.39495349859	1233.21741882707	1415.91670462301	1307.85190248579	1522.97873635529	1366.7296523037	1536.60421892272	1367.88881646444	1329.15123052975	1254.37777523265	1405.20075951028	1.12023728995809	0.163804357984765	0.025138412384636	1.19857048677816	up
pos_3848	1-O-Pentylglycerol	27949.9593593602	29070.8367931718	26378.6063349191	24604.6703068354	26291.5532437898	28744.1198085949	33627.2706028407	31168.5918498848	28865.267648229	28964.5298459381	28825.6781012191	33573.0313984071	27173.2909744452	30837.3949077531	1.13484211157028	0.182491592054104	0.0120712077207786	1.33767022609272	up
pos_3892	gamma-L-Glutamylputrescine	233.218136758815	227.322702289883	213.972987817062	181.268471989962	203.51564386017	225.045531752293	271.51768738855	266.337631486245	253.149723298402	257.29883468778	236.857936560258	279.500155193467	214.057245744697	260.776994769117	1.2182581993984	0.284819932517184	0.00100557156290101	1.57752114339831	up
pos_4004	S-Adenosylmethioninamine	90.1639022905175	87.8553003312415	81.461382701509	80.1547174448029	102.654359262392	76.2048339418205	107.496833371848	121.806675867701	138.296742247766	135.049024775157	119.211704945373	145.396818050771	86.4157493287139	127.876299876436	1.47978002701813	0.565382731586229	0.00023278645627808	1.65867589456939	up
pos_4134	Kanzonol Z	1105.11331464992	1118.04644826717	1012.35355453689	910.616158735822	1171.55934494791	1236.972349353	1281.34975500171	1428.01022586332	1455.34560643378	1613.91374881387	1382.17272669453	1288.27999522074	1092.44352841512	1408.17867633799	1.28901736310428	0.366271696977864	0.00104411679929075	1.55390848180288	up
pos_4159	Lipid X	123.77496806104	107.260816451657	100.047467085512	91.809975532245	114.117585842832	82.0412451515301	86.4704452108566	64.8766969498158	71.3043732876165	89.048645385812	95.5030474252902	82.7049229381509	103.175343020803	81.6513551995903	0.79138438321574	-0.337549498719414	0.0209169089545728	1.21427474948364	down
pos_4199	Bisdemethoxycurcumin	1344.46518823674	1404.33711650856	1390.90239229325	1384.61872226376	1394.77699390431	1486.37762936527	1574.84029977398	1701.64028060031	1597.72111906642	1699.90074787345	1667.25942392994	1766.87760873262	1400.91300709531	1668.03991332945	1.19068058107905	0.251786439315067	3.98017426500151e-05	1.73651008785993	up
pos_4257	N6,N6,N6-Trimethyl-L-lysine	3185.6282572238	3418.52678146238	3199.83855296722	2989.23831939873	3220.12079003237	3386.97418826215	3532.45278449529	3407.14190844853	3391.88032542005	3435.6736909692	3529.41681025649	3968.63565428325	3233.38781489111	3544.20019564547	1.09612592072097	0.132413541696814	0.018744803827533	1.28510510185739	up
pos_4289	PE(20:5(5Z,8Z,11Z,14Z,17Z)/20:4(6E,8Z,11Z,14Z)+=O(5))	38.2073964670864	35.6839146719769	33.1373536572277	42.5328160660151	37.3483648813577	42.8633150055608	33.4984227463396	29.3525286243915	28.6394998800622	23.5950346844992	31.0781047516568	32.0969815993679	38.2955267915374	29.7100953810529	0.77581111608101	-0.366222647453133	0.00230508743527914	1.48438340083619	down
pos_4310	Levanbiose	225.219982888422	272.473559878683	278.069843654678	275.005226232843	277.114999840491	301.61062366659	319.669718206351	337.070619910749	289.940324567521	314.027917563462	307.042650429677	332.940654797781	271.582372693618	316.78198091259	1.16643056679516	0.22210043169276	0.00555288447652018	1.41375413120405	up
pos_4357	PS(18_0_18_2(9Z,12Z))	44.6479601786624	52.2713958461566	47.4975388314681	47.560101430378	61.5535553146305	43.4213419743622	32.0306799769684	44.2336372042522	30.4615040587247	53.0416482204884	29.9604049948996	27.9995824451558	49.4919822626096	36.2879094834149	0.733207841441214	-0.447705879729887	0.0258241755447753	1.20097705579765	down
pos_4373	Glycyrrhizaflavonol A	2310.63460954199	2566.54658908596	2452.21571739395	2463.65486475042	2519.81610024102	2631.65879157323	2741.18828554077	2878.44421011758	2629.35022009948	2901.72465517881	2781.61898562493	2933.73084222534	2490.7544454311	2811.00953313115	1.1285775433574	0.174505547970428	0.000618155812104787	1.57749254779573	up
pos_4376	Isogenistein 7-glucoside	309.731454511651	262.637906348097	229.938339569464	203.16540477413	134.552913293539	415.984581294983	498.295735952624	1114.90265740597	187.125352161975	1784.24945776329	837.222911456811	686.228172433318	259.335099965311	851.337381195665	3.28276959543672	1.71491349642761	0.0467770006029792	1.17937281755161	up
pos_4401	CDP-DG(PGF1alpha/i-20:0)	6.28148658494353	9.53778167795848	8.47824066143715	6.37576860566134	9.15848242741116	3.78754599323176	0.977518727281648	1.7602966032166	4.45370220145916	5.42005169294016	5.71877014754864	3.98195073000217	7.26988432510724	3.71871501707473	0.511523272004727	-0.967128217297878	0.0142936465795308	1.26919656357444	down
pos_4454	D-Pantothenoyl-L-cysteine	206.454465161634	190.963009657612	176.371612901852	185.208703931244	187.23209091967	186.530500329839	236.34096834136	220.646586052003	198.762612350351	219.2949852633	192.31641058288	234.591005831962	188.793397150308	216.992094736976	1.14936273202509	0.200834175797823	0.0106841112039665	1.35379705691686	up
pos_4459	mephedrone	141.345399492623	148.987664752242	136.619986035893	130.108648898111	141.436599023968	134.94148050686	169.103122196488	152.831455329294	157.032512946161	181.114640950359	154.321890291337	207.264934841751	138.90662978495	170.278092759232	1.22584568514009	0.293777377645886	0.0132805184498588	1.37978113170172	up
pos_4460	N-gamma-Glutamyl-S-(1-propenyl)cysteine	134.124980959435	141.943140077352	96.087976882785	103.362351687781	105.529346838994	113.04035192304	168.696314554794	175.669683522245	133.548322472067	155.492776056572	137.905548316972	154.180053000461	115.681358061565	154.248782987185	1.33339360439644	0.415102712377826	0.00337631780559415	1.45486396835188	up
pos_4471	7-Hydroxy-5-(4-hydroxy-2-oxopentyl)-2-methylchromone 7-glucoside	736.82600697971	770.898176721249	632.82357294155	537.670529738846	818.669988072313	801.761291667918	748.975885400453	1010.29481854056	1107.3466342848	1280.80221442395	883.594590476221	728.755516734736	716.441594353598	959.961609976787	1.33990211838957	0.422127613763835	0.0407476662726259	1.16231839099791	up
pos_4499	Nystatin A3	232.800489215365	209.443846986296	188.512315268448	204.258126025459	192.414052037599	148.443791920995	249.550474142725	326.058843134603	267.663346201249	297.119735928959	253.100430282843	317.248700223014	195.97877024236	285.123588318899	1.45486976965054	0.540890018365107	0.000547329203363142	1.58989248628888	up
pos_4616	Norketobemidone	854.138998014441	890.461171173704	758.380910324462	727.758089491301	553.24909859108	708.025164925493	859.637720658775	925.110279915437	923.205269311881	933.809504784816	848.991966046845	967.54115274359	748.66890542008	909.715982243557	1.21511121359196	0.281088363176628	0.0198456794470445	1.29414730821238	up
pos_4641	2-Phenylbutyric acid	249.706241595174	209.291706407005	205.071419382866	253.165163992389	215.724122697179	260.26287209161	379.784375812967	468.267111801253	282.918935764297	304.71429049684	415.43096548903	418.120528130622	232.20358769437	378.206034582502	1.62876912599775	0.703782119895542	0.0029925832811889	1.57611888198594	up
pos_4718	Dopaquinone	1469.58558544134	1286.43048486532	1408.11748331017	1528.74149778162	1670.9384779302	1189.28702762826	2822.13436609497	3234.80725591009	3219.04235022378	2666.50672501945	3866.32526735116	3720.6043641218	1425.51675949282	3254.90338812021	2.28331471127583	1.19112972119454	8.68099195863167e-05	1.77004613335445	up
pos_4719	1-Methoxy-1H-indole-3-carboxaldehyde	1753.56551145682	1568.46890337962	1747.13986533949	1835.49645508959	1958.88622327929	1421.13920408447	3334.65720566391	3837.14172418497	3770.23942112794	3161.12820634074	4591.83151884059	4405.5966972151	1714.11602710488	3850.09912889554	2.24611348824403	1.16743082390524	0.000109641059152807	1.76730205713265	up
pos_4724	Dictyoquinazol C	1889.51091217082	2067.58467542873	1897.98836171732	2005.51906423398	2051.21062476045	1984.59277174312	2363.86520514865	2320.05351587265	2315.8440560221	2413.43753760236	2490.19142993792	2586.58102054949	1982.73440167574	2414.99546085553	1.21801258848107	0.284529043954722	1.94819346259251e-05	1.73517721200704	up
pos_4735	1-(5'-Phosphoribosyl)-5-amino-4-imidazolecarboxamide	572.928241512839	619.68409264863	595.204139006114	603.081291470486	637.538370380688	646.639772325702	675.024355269764	694.990262706939	630.387977475872	697.620570410546	689.83390905595	753.78720627568	612.512651224077	690.274046865792	1.12695475838142	0.172429599654872	0.00352114308621561	1.4724283802777	up
pos_4737	(R)-4'-Phosphopantothenoyl-L-cysteine	897.763735267312	962.677146449469	849.920062402341	930.483743015279	943.696778895772	958.681871989455	968.512940636675	971.200476836015	977.153092310485	1047.73113581816	1031.20951612786	1082.46247475907	923.870556336605	1013.04493941471	1.0965225944982	0.132935539904498	0.00690703334344914	1.35798708573991	up
pos_4738	Meticillin	567.884776089907	645.414735932192	586.633302318159	554.421445754764	653.261397486587	734.674064546726	728.27507463018	854.198611219721	917.107616842533	1014.62812645394	926.487099582884	884.618640736178	623.714953688056	887.552528244239	1.42300985890446	0.508945657186458	0.000353386542273413	1.62921711847836	up
pos_4739	GMP	360.31442228621	425.740245997629	403.633730760244	362.911821712222	443.731899723349	510.609340283213	517.451419579283	614.34347024673	626.929573310217	735.115013592963	683.684372769823	613.57957929943	417.823576793811	631.850571466408	1.51224250272075	0.596689508222749	0.000269571773297546	1.63871347040976	up
pos_4740	11a-Hydroxy-7-chlortetracycline	296.310169477469	326.197137694098	309.680101732816	264.337886693126	362.283063215724	360.584807735639	334.186626246861	411.342238198776	479.092081148532	425.963104484544	381.059314602328	348.254006168647	319.898861091479	396.649561808281	1.23992176919584	0.310249099036678	0.0187253540695751	1.2781673495566	up
pos_4757	Aminohexane	2224.24692615064	2360.54952770924	2070.17725592758	2034.73366730939	1795.41866686752	2076.52217955801	2582.54839406769	2593.66399920098	2505.61477965078	2567.78996027594	2335.98298231277	2767.56563113158	2093.60803725373	2558.86095777329	1.22222541767171	0.289510389056615	0.000895258133914505	1.55498821987786	up
pos_4826	2-Amino-4-oxo-6-(1',2',3'-trihydroxypropyl)-diquinoid-7,8-dihydroxypterin	299.678824120565	351.622363403566	300.581527030518	288.016575382993	324.568680991733	332.017889169886	337.152177822442	325.387440690681	381.164494125552	378.350082466212	363.133408277108	364.193201950608	316.08097668321	358.230134222101	1.13334923848054	0.180592492214747	0.0105374623579373	1.31756437407269	up
pos_4834	Ethcathinone	1020.56192917469	1079.30032500742	1045.67124007768	1000.61198499343	1143.20743696246	1182.02746535761	1319.80342537069	1217.54809472473	1133.13856492944	1193.84208191442	1161.67406313134	1415.0733079208	1078.56339692888	1240.17992299857	1.14984425257697	0.201438460081141	0.0136616989579035	1.32499999400108	up
pos_4843	2-methylidene-4-[(2R,3R,4S,5S,6R)-3,4,5-trihydroxy-6-(hydroxymethyl)oxan-2-yl]oxybutanoic acid	581.354941437093	689.845415366033	610.297045349473	630.228674602888	588.358190927008	662.587312394216	653.548248376167	665.879663519336	665.794544401444	692.103265514594	679.643873018795	739.590722425594	627.111930012785	682.760052875988	1.08873714595426	0.122655685917124	0.0288781981652703	1.16949900005529	up
pos_4874	Solamargine	44.6991102972035	46.879643105067	53.8760501767654	46.9041246554057	61.4022924314672	49.480417128698	37.2791574291204	42.7979427336247	28.7727956066008	32.3894926892317	54.577729018695	29.7943657166315	50.5402729657678	37.6019138656507	0.743999026105763	-0.426627362039681	0.0245186353108339	1.17357007430233	down
pos_4876	UMBELLIFERONE	7263.7127615551	7521.32867441885	7101.41633518635	6805.07383900533	7231.9112174176	7340.56760961292	8592.81311086235	8180.53166665056	7642.39208953201	7586.20089623508	7835.95722485691	8937.0106214779	7210.66840619936	8129.1509349358	1.12737827854444	0.172971676123685	0.00718191937403325	1.45791599634581	up
pos_4887	Pegaptanib	153.809230086308	102.456307554867	177.880118904001	252.863418831576	155.226186898335	134.648803654067	52.9981361316993	140.410101723616	23.4358708178976	50.8339961912358	62.4736059563762	62.0779125038734	162.814010988192	65.3716038874497	0.401510923357761	-1.31648885718288	0.0044709501814413	1.43365951002441	down
pos_4889	(Z)-3-Ureidoacrylate peracid	89.9322153191059	123.457761743078	100.009827197284	91.8115332910015	73.548096836674	112.423217107948	143.849615616532	174.012915880238	136.593997451605	124.414575785701	119.452098930818	121.990343903918	98.5304419158486	136.718924594802	1.38758054806624	0.472571521317018	0.00639169364349111	1.38926425678537	up
pos_4900	Vulgarone A	2011.53288677185	2074.97424537271	1977.12655887772	1888.0964917658	1990.08731048385	2095.50132607555	2403.49945679541	2223.51819073889	2073.55750105942	2125.71087527598	2205.77763698522	2489.99151456748	2006.21980322458	2253.6758625704	1.12334444059823	0.167800355656385	0.0112104802479941	1.39273456233027	up
pos_4911	Gentamicin A	241.543449966036	211.451263146557	187.788936205807	205.529552835962	211.424395013923	229.755272801876	113.996152715195	196.415895599839	132.03428050564	202.113073791625	33.3187058593677	117.474303031324	214.582144995027	132.558735250498	0.617752866873293	-0.694898294045103	0.0217537755276512	1.30071421974697	down
pos_4919	5-Doxyl	168.544859094527	192.190662819863	171.004061291232	178.008315881632	184.363682573438	179.094579295773	178.097403779704	187.552940931069	197.904563206663	212.802956680826	188.281135767399	198.757455774821	178.867693492744	193.899409356747	1.08403818247152	0.116415572828474	0.0342528842003307	1.13381737860964	up
pos_5003	Fe(II)-nicotianamine	247.49629706703	248.871987393298	245.313055742347	250.011762250938	232.370939663599	256.69530596794	224.759716397373	213.64759467542	213.995286284513	230.987737097664	249.686708748292	233.618476215911	246.793224680859	227.782586569862	0.922969367835847	-0.115645327411394	0.0181486292284279	1.28350053761082	down
pos_5010	4-Butyl-2,5-dimethylthiazole	1980.48997683875	2070.8557389768	1887.73792675129	1815.12813321031	1869.17263233334	1960.68647198219	2390.50855679231	2210.58853747593	2033.82937811319	2087.04953033625	2049.80036947234	2418.82814906549	1930.67848001545	2198.43408687592	1.13868472126873	0.187368349306063	0.0104492779079629	1.37690524950608	up
pos_5012	Imiglitazar	1446.10690267168	1439.46821596205	1242.46587934098	1166.53975083025	1264.93793911695	1346.572711018	1691.32316958757	1539.05964990828	1422.16259698237	1437.65894533434	1355.73811011193	1640.87292337073	1317.68189982332	1514.4692325492	1.1493435803833	0.200810136207831	0.0200762315070802	1.2547934669277	up
pos_5013	5-Formiminotetrahydrofolate	788.263773877006	801.438526180735	739.506578042414	672.67693862056	742.51536356089	738.465727505146	944.500106922005	866.531085816087	770.323016802282	789.990561998356	738.669278243334	891.655123333237	747.144484631125	833.61152885255	1.11573001741974	0.157987968339623	0.0498354557355002	1.12843790094216	up
pos_5014	dTDP-4-dehydro-beta-L-rhamnose	2106.42320585081	2293.17849444242	2150.73729792243	2251.04636937917	2371.74417635402	2268.90391406135	2288.81719358956	2363.47962199755	2239.55121183705	2438.03411850517	2469.1312547232	2649.77341935747	2240.33890966837	2408.13113666833	1.07489591252281	0.10419696329603	0.0452628621457256	1.12361125691378	up
pos_5021	2-Hydroxycampholonic acid	311.335487215413	430.604904148609	375.579271825549	421.204053846506	599.954897111011	384.764572351412	145.760325649971	193.241514481391	273.54348655335	294.32484220807	247.925868463973	129.758241246986	420.573864416417	214.09237976729	0.509048226437851	-0.974125753425566	0.00216993582568294	1.49648497892181	down
pos_5026	L-Fucono-1,5-lactone	680.043425373585	738.521126085202	709.983865153453	742.650525193709	698.713292618095	742.733655264456	770.809377251628	752.968114922034	758.654551959213	785.110836410887	805.451742405679	832.397119705736	718.774314948083	784.231957109196	1.09106842133868	0.125741576483548	0.00267201053469035	1.43611576115323	up
pos_5027	Melilotoside	456.014610310488	518.473787589136	459.702031981557	500.865497731681	481.207678690705	488.5893015475	512.774841042884	500.159647818534	504.927757258794	512.269147095409	531.051228072821	536.985202706137	484.142151308511	516.361303999096	1.06654895179754	0.0929501831138602	0.0220888869281993	1.2090828528297	up
pos_5030	2-Methyl-6-oxohepta-2,4-dienal	739.898122077349	794.713478397426	667.842963670826	635.521506495533	383.882648932486	625.009234161191	859.798025373303	921.423315340857	807.771453459848	807.549952882947	770.066038662662	921.008243494902	641.144658955802	847.936171535753	1.32253487522885	0.403305766691897	0.0140598127996542	1.33536238192516	up
pos_5038	2-Decarboxyphyllocactin	408.983932828072	431.821411449216	447.184526132062	437.577742933659	463.906233408752	524.346047756902	629.406549086456	744.418131077945	479.341008832783	530.623382949554	581.229848796363	592.62344385803	452.303315751444	592.940394100189	1.31093532470593	0.390596511625543	0.0106816006712446	1.41696424768005	up
pos_5039	dTDP-L-megosamine	293.357934935451	299.264462971502	289.534023061787	250.790316379906	291.979435933019	373.956971494903	427.928202006949	547.376471900745	332.229731987916	401.146405449451	411.542979789642	383.643106824677	299.813857462761	417.311149659897	1.39190080535797	0.477056400326479	0.00828850888771067	1.43038536433012	up
pos_5043	3-[(1R,2S,5R,6S)-5-Hydroxy-7-oxabicyclo[4.1.0]heptan-2-yl]-2-oxopropanoate	156.054250324244	184.815813621032	178.911091227411	174.927228680639	181.852493635166	188.256771317903	196.879948991714	187.87972924665	199.482717508659	209.187859658844	202.271818485466	210.562148828812	177.469608134399	201.044037120024	1.1328364289156	0.179939564399059	0.00271242368996054	1.45814882875865	up
pos_5044	gamma-L-Glutamyl-L-2-aminobutyrate	2101.22063350348	2254.91956515363	2117.25926730307	2130.69586843007	2119.76883596829	2266.83716505231	2374.62871773188	2502.33836358152	2217.66372910883	2329.97981050462	2331.01056387434	2575.30719079025	2165.11688923514	2388.48806259857	1.10316818203859	0.141652751851117	0.00643427224221159	1.43701362849893	up
pos_5045	Quercetagetin 3,7,3',4'-tetramethyl ether	30.5345417841794	15.1697437301467	16.6552321519073	25.7407365613386	37.6005721832182	15.9662598563089	57.7330467306178	166.143775769044	182.728087980251	177.340918614753	165.725002946789	88.4272620475219	23.6111810445165	139.683015681496	5.91596902408811	2.56461449853038	0.0026851118085754	1.60679756531644	up
pos_5046	4-Hydroxy-4-methylglutamate	1.52936736935409e-12	1.52936736935409e-12	1.52936736935409e-12	1.52936736935409e-12	1.52936736935409e-12	1.52936736935409e-12	7.27907824038347	41.0658290600108	50.4207126874891	31.2317614910115	46.8932517109516	9.29342365547772	1.52936736935409e-12	31.0306761408874	20289877215042.7	44.2058253681332	0.00986823136836049	1.48110992915424	up
pos_5049	N-Acetyl-N6,N6,O-tridemethylpuromycin-5'-phosphate	688.809531603708	546.08303646763	607.534403186305	526.229874091989	797.443331230184	622.768226885573	1107.0226284848	2661.91153581031	2789.97091226444	2526.68595792646	2572.68750784182	1713.80404584158	631.478067244232	2228.68043136157	3.52930774157767	1.81938523286371	0.00187022755311407	1.65158803057896	up
pos_5051	4,5-Diaminofluorescein	702.340196689925	810.474821279762	797.32776783586	754.672414945953	834.016305983935	835.972508510289	853.622677477474	844.962358039733	811.070971235454	883.669872652077	875.08745151796	951.597042982213	789.134002540954	870.001728984152	1.1024765454065	0.140747963550893	0.0183304614667441	1.26157468552097	up
pos_5075	4-Hydroxy-17beta-estradiol-2-S-glutathione	996.17053322445	994.722918035547	1033.30307824817	927.110442603502	1156.61346976302	1052.50458588949	1087.92668093462	1405.31905040642	1514.48192107021	1291.2555854552	1207.81655723659	1169.87888668647	1026.73750462736	1279.44644696492	1.246128091356	0.317452372748744	0.0092088298816048	1.41738185386844	up
pos_5106	Tyrosyl-Methionine	135.271898219235	92.412535366159	114.340341210913	112.251801809198	148.519734674566	86.8243704356566	206.563588912313	271.307103847762	252.39735754841	234.735774913023	311.488663916355	316.860313738187	114.936780285955	265.558800479342	2.31047711462467	1.2081907996187	8.30685863682651e-05	1.73925012651414	up
pos_5110	5-Hydroxymethylcytidine	76.7911193881924	89.0645966611413	67.5480446240479	55.8004602498254	48.7158737657184	101.631581302936	119.552786711489	131.326564321521	69.0782489075697	320.429520512015	176.374660300656	226.434276631802	73.2586126653102	173.866009564175	2.37331834768017	1.24690563100601	0.0393572201554426	1.19865679561575	up
pos_5111	UWM6	277.663128925218	277.883947729975	277.042887068523	251.173272732116	294.130233350421	293.672582196394	316.369018409397	315.513902745814	305.897113370498	294.60685022886	309.293208951571	333.069644289156	278.594342000441	312.458289665883	1.12155289092478	0.165497657584804	0.00231941213351323	1.5343975016256	up
pos_5129	3,4-Dimethylmethcathinone	67.0913799633063	70.8708244794196	59.0911177246261	60.9679317450549	59.2537406146109	63.5121983933603	82.5800477575216	66.4811011773191	71.6494888282388	67.1561698852292	64.4753115338081	79.2814221745582	63.4645321533963	71.9372568927792	1.13350330415899	0.180788596536873	0.0442887597088135	1.09832720185192	up
pos_5131	Gln Gln Lys Arg	5.5285118098616	3.65830151795757	2.45225621646097	3.32665180904507	3.89633787424728	3.10945077841672	1.29916329198743	2.36036505918916	3.49400744676922	0.879647956777699	1.14157500812099	3.59734872246712	3.66191833433153	2.12868458088527	0.58130312763347	-0.782637424044798	0.0408214772063993	1.08450266829764	down
pos_5205	Xestoaminol C	76823.9058853725	82545.3188909687	81589.8607423103	83395.6570054645	79195.7349906659	81075.2405648396	88058.3739516691	91522.2793165801	83128.9572606792	90434.180908272	97202.7436577133	93995.7024291673	80770.9530132702	90723.7062540135	1.12322193646902	0.167643016793241	0.0025297694900381	1.52742421501293	up
pos_5211	C16 Sphinganine	1292446.4080245	1479837.48549106	1425637.42832042	1372962.96353665	1390654.7565077	1455559.30262239	1542883.18992567	1621007.72550517	1518924.43767504	1644679.05298581	1610815.00469068	1664047.08618433	1402849.72408379	1600392.74949445	1.14081552857679	0.190065524734774	0.000291186870760646	1.62553275911706	up
pos_5223	Tetradecanol	125383.215154465	138286.380595042	133061.845472718	131066.829649152	128312.49236724	131386.699983931	133335.353536508	138315.586617154	130222.274956523	143868.194152388	145649.248510592	149050.415952867	131249.577203758	140073.512287672	1.06723019816068	0.0938713944614769	0.0352754064951779	1.1701358162319	up
pos_5260	trans-4-Nonenal	11108.1335573436	12008.9379793047	11389.6822446918	10828.7330746627	11291.4346147101	12240.213324068	13475.2752876033	13062.4349482235	12320.4947734749	12641.9213820367	12566.8847724447	14341.677073824	11477.8557991301	13068.1147062679	1.13855017304349	0.187197868818502	0.00214577261087124	1.51509912419625	up
pos_5262	Harmalan	10189.7819574116	9903.51049658347	9617.90885869752	8141.09799808349	9727.00367029475	10384.6872754047	12123.4529495405	10813.6811914757	10129.7627890977	10518.5010405329	10102.7094224894	12182.4741439102	9660.66504274592	10978.4302561744	1.1364052275488	0.184477373160138	0.0267558949977601	1.2281823677269	up
pos_5270	Phytosphingosine	1153783.23918931	1320933.30243517	1301988.32503177	1268997.51594748	1257241.02542973	1331265.87699295	1376617.76314576	1433426.57885297	1315986.66373003	1424935.08350476	1420723.04792058	1501597.62913221	1272368.21417107	1412214.46104772	1.10991020155888	0.150442958551681	0.00338627857243418	1.44530115250017	up
pos_5295	Solutol HS 15	717617.812467059	812351.957846484	792901.741971834	779287.071398167	766098.483245466	813170.70262812	833247.2990126	868529.414690764	788281.107346775	841561.068526029	862926.943293453	911074.188716531	780237.961592855	850936.670264359	1.09061172635996	0.125137572646121	0.00997750864964504	1.33854091149541	up
pos_5343	1,3,5-Bisabolatrien-10-one	1247.87658647991	1387.03923704785	1382.79781218604	1284.70627259204	1435.80842064607	1491.59551649792	1604.90014706783	1522.21333529188	1442.30673917687	1563.34906180359	1497.45394209877	1731.35540858606	1371.63730757497	1560.26310567083	1.13751871362361	0.185890279667291	0.00685676185864734	1.38458401967704	up
pos_5345	Delmopinol	22867.9875043979	25166.5148065655	25624.0302055132	24603.5200508996	25685.9615520328	25927.4341797281	25285.1855243806	26466.0044211672	28615.865452946	30541.9463451639	28880.0645400668	30601.7617023771	24979.2413831895	28398.4713310169	1.13688285786487	0.185083609477424	0.00954588279026206	1.3700795507578	up
pos_5353	Cyclohexanecarboxylate	485.944172947721	542.097010637383	484.678360272552	458.669800710921	478.201893598096	507.53297184881	602.548215879552	543.131537053916	498.51025252358	552.261116203552	546.116079356613	612.262715312239	492.854035002581	559.138319388242	1.13449070044707	0.182044783118771	0.0113573464167774	1.33599841876445	up
pos_5362	Ubiquinone-1	620.597462480754	647.137476899682	596.924439791814	538.711751047053	610.036482081166	627.397829552799	741.816870372983	654.772959855038	632.485849050805	676.154894618714	680.614132954913	788.280659568926	606.800906975545	695.68756107023	1.14648404950105	0.197216283513721	0.012663883901853	1.34264743165586	up
pos_5372	Flupoxam	5584.70440992657	6549.95358590313	6198.00234554615	6177.72442476863	5861.6574338803	6448.3423151149	6697.06284081558	6116.56235031053	6206.52500691506	6948.25820422628	6799.91801925447	7192.1405964307	6136.73075252328	6660.07783632544	1.08528108937922	0.118068751179405	0.0441859421007492	1.0700215250718	up
pos_5373	12-Hydroxydodecanoic acid	91214.3682417854	101968.536191474	97467.932420182	100613.529189438	93111.8310576094	99629.105917003	98580.5313754917	107829.036684777	100735.380631043	102194.329498102	105629.174856271	114300.938323669	97334.217169582	104878.231894892	1.07750629680585	0.107696300260103	0.0285363709710275	1.18603729049445	up
pos_5384	9-Pentadecenoic acid	4593.56997700427	5262.81058770409	5123.90714396001	4975.31747329533	5451.25879358914	5785.41209854434	6294.00836163951	6150.61948816043	5618.90577650838	5845.91510270541	5818.78994407694	6774.76124597203	5198.7126790162	6083.83331984378	1.1702576571312	0.226826204801267	0.00401002396783052	1.43923181723505	up
pos_5414	Abscisate	86.6620954508978	74.4476283769297	89.1249740917436	92.6977661638236	104.76717072475	94.1976825698397	97.0542636150115	99.4502241195505	123.76538712203	111.838028210812	96.3899399843619	117.900992625772	90.3162195629974	107.73313927959	1.19284376384292	0.254405094257232	0.0201954484378509	1.21865340446225	up
pos_5438	Indole	1481.77388926736	1758.2681390543	1674.99541485389	1830.62660806173	1818.58523446754	1684.87017458363	1820.08139656201	1853.4572705627	1901.40668815729	2001.60667849711	2221.71853085791	1958.89818604681	1708.18657671474	1959.52812511397	1.14713940024199	0.198040718134707	0.00995255370150351	1.3046589829455	up
pos_5443	2-Methylbenzoic acid	6616.89391263914	8055.93333155191	8116.44026713985	7468.73604490955	7535.60332105498	8204.98280547343	8071.56528758143	8837.25517986097	9451.6135082732	8338.61881432987	9693.78815907231	7537.63873853899	7666.43161379481	8655.0799479428	1.12895808427601	0.174991923019933	0.0418509086853484	1.12752588337714	up
pos_5478	Porson	75778.8406771537	91092.5946772273	82346.2526990665	84095.4944582094	77778.4906927418	81651.337274022	84499.5876519554	86026.8743046352	97918.0026109004	89224.3088506435	103447.511866297	86016.1943194873	82123.8350797368	91188.7466006531	1.11038100585676	0.151054794543017	0.0426067265547633	1.09885224644511	up
pos_548	Gladiatoside A3	3461.74301997558	4142.30863499367	3859.83525415277	3591.71807247935	3694.33666515738	3924.46220381198	4569.94421518677	4477.51119070457	4157.37975121813	4137.04163206232	4667.34805656195	4844.13461260538	3779.06730842846	4475.55990972319	1.18430277749786	0.244037965892547	0.00109231399823698	1.55497831569568	up
pos_5491	2-Hexynyl-5'-N-ethylcarboxamidoadenosine	3510.96738904341	4031.55634265562	3880.28548047297	3790.33414829482	4010.68977362457	4079.12162216862	4274.51070139012	4477.86446838644	4426.11841548898	4336.48296765767	4507.48418952831	4410.08750462648	3883.82579271	4405.42470784633	1.1343002861033	0.181802619048354	0.000990482531884317	1.63953942666937	up
pos_5493	Clausarinol	153636.733776071	189553.113819276	175141.363921224	169222.535734052	174790.783860967	189062.964735466	195332.064685612	203403.434750833	212085.554937709	205554.817508124	208578.877493923	198709.396790802	175234.582641176	203944.024361167	1.16383433730532	0.218885716530379	0.00202380109081199	1.55608948013149	up
pos_5494	(6E,9E,12E)-hexadeca-6,9,12-trienedioylcarnitine	1009.70370361738	1090.56879465244	1110.95838648106	942.825614460775	1025.80837099873	1002.51417372061	1190.09650155875	1294.56118264058	1166.35841142545	1123.2905510588	1260.6765317559	1220.68963894354	1030.39650732183	1209.27880289717	1.1736053007791	0.230947292305302	0.000551137587828617	1.62414183889673	up
pos_5497	Melleolide B	13702.0276615979	15913.7792550087	15670.411421452	15087.544054522	15733.263325888	16469.0811955727	17035.9362130137	17691.2807316061	17779.8876238359	17043.6007361402	18239.3068840226	18188.8276626913	15429.3511523402	17663.1399752183	1.14477529228695	0.195064439790991	0.00112233028595526	1.5930882872037	up
pos_5514	lpc(22-3)	936.865941438001	958.607519392925	993.588222429065	996.459295568466	975.817134544627	938.404293618149	1034.06582020161	1101.03342007934	1028.64256611886	1006.14372423483	1214.22831258069	1042.23249499003	966.623734498539	1071.05772303423	1.10803995888831	0.148009909772041	0.0192705986639706	1.33476431148464	up
pos_5545	RETUSOQUINONE	412.711137671977	453.747827879605	411.091541324834	422.413578837711	430.931492401823	444.940235502971	452.143677886177	482.725717315203	486.309517502506	503.307423792527	462.485327157022	517.524183018142	429.305968936487	484.082641111929	1.12759354898125	0.173247129314538	0.00152167409563183	1.52635489525594	up
pos_5560	1-Monostearin	804.607217714597	859.306990154936	821.841624007747	816.022172138578	812.343058902857	814.825905074502	825.539490745676	888.098613924161	831.512504651833	880.546973669274	917.687533891982	933.552783899484	821.491161332203	879.489650130402	1.0706014763496	0.0984215472301195	0.0216739905232242	1.30216320226728	up
pos_5583	2,3-Dihydroxypropyl 4-phenylbutanoate	552.318165508629	523.794513518423	518.038116855799	494.884028518353	494.930723914761	525.365809394196	565.882090427949	615.880447575671	591.181913499939	555.162317866501	652.997465228997	611.93410830017	518.221892951693	598.839723816538	1.15556623902101	0.208599959907808	0.00141889470319409	1.59087826923978	up
pos_5589	lpe(20-4_0-0)	645.787403692909	781.508715813914	785.070670561388	780.343908159876	806.845957497835	837.312822718177	859.494986975631	817.523750995938	1138.78495279224	1382.52828966656	930.261438236451	992.443890505452	772.811579740683	1020.17288486205	1.32007970843859	0.400625044354343	0.0334717353657759	1.18284457038646	up
pos_5594	Cassine	3763.50419979718	3116.39423692631	3997.53948560383	4003.63920689944	5189.26698490993	4660.01883658629	5329.35480841134	7345.94795560116	9949.18236256229	12313.0718916476	7832.74261377223	5770.34264681251	4121.72715845383	8090.10704646786	1.96279538539438	0.972909784692573	0.0130171139114319	1.37505835713025	up
pos_5595	4,8 dimethylnonanoyl carnitine	17846.8429158942	20176.6887732711	22316.3286098966	22147.8326080522	22094.4432789732	24427.1849563741	27401.9053257586	26682.5541398474	21557.8070340224	23160.5216460933	26100.0067414072	30478.8530975554	21501.5535237436	25896.9413307807	1.20442187129332	0.268340811547792	0.0216267638153953	1.2434789982558	up
pos_5597	Erythromycin C	2140.10385130758	1767.04060413778	2407.86547455873	2303.15873920752	3001.55893878471	2670.18256721943	2881.61055392636	4256.82289709284	6238.7590169586	6970.73646539282	4771.82444928898	3167.78541271913	2381.65169586929	4714.58979922979	1.97954629864926	0.985169810257914	0.0161653148202844	1.34656460999551	up
pos_5603	9,10-Phenanthrenequinone	657.587051068764	726.415417340086	635.39808262374	626.629756438585	662.387998436346	695.994549020646	820.158636735147	766.979567859094	715.212648743689	712.935305064513	711.000539291202	813.04589268674	667.402142488028	756.555431730064	1.13358256374437	0.180889472654922	0.00713993513447916	1.39147737538572	up
pos_5604	alpha-Fluoro-beta-alanine	1918.58472091508	1953.81909230215	1848.59464096052	1808.99011978428	1925.04688240824	2014.23622751585	2257.52889959684	2133.68351654152	2015.28594336135	2030.82969334872	2078.21921229391	2392.03415904977	1911.54528064769	2151.26357069868	1.12540549914139	0.170444918059053	0.00832352379530953	1.42342352913579	up
pos_5606	5-Aminopentanoic acid	395.69804795856	378.211570041047	349.327964718647	342.108026617966	383.529187634056	334.094260562551	377.679820359401	381.228776371284	411.897648877948	392.607199224741	398.151251223401	440.058597325637	363.828176255471	400.270548897069	1.10016368995019	0.137718193850076	0.0260265880357045	1.21952413602109	up
pos_5609	13,14-Dihydro PGE1	2481.04787858161	2800.5871756938	2829.47448853843	2722.21220992912	2985.72964565766	3111.22599775367	3450.55085299792	3519.4421513519	2876.94581107181	2927.75243303789	3287.58647322613	3584.55467573035	2821.71289935905	3274.472066236	1.16045543364096	0.214691118201766	0.0159224220813512	1.31093626334594	up
pos_5611	Sarar	133.624104368898	82.4371330632214	102.841956558027	93.7234610235373	97.6156527879076	101.76853063666	136.830366455623	178.154164170797	102.688546005843	214.537466090634	226.848717096292	136.987538814089	102.001806406375	166.007799772213	1.62749862596392	0.70265632537808	0.0220727199076642	1.30846201311507	up
pos_5613	[4,8-dihydroxy-3-(3-methoxy-3-oxoprop-1-en-2-yl)-8a-methyl-5-oxo-1,2,3,4,4a,6,7,8-octahydronaphthalen-2-yl] 3,4-dihydroxy-2-methylidenebutanoate	2566.89677596267	2943.5014400565	2795.60103263777	2653.28343678889	2618.76774990959	2875.5215928669	3106.0526745068	2994.74794645662	2958.97857177259	2892.40127064971	3204.12479545848	3140.51114819642	2742.26200470372	3049.46940117344	1.11202700396343	0.153191822244065	0.00328626740928352	1.46121923964998	up
pos_5619	12-hydroxyicosanoic acid	36.3449144866721	22.916318457659	28.4442767603892	32.8624841320655	29.5866179064764	21.3679556794747	41.7730110524744	46.0823182354636	38.89616249499	53.3758226577961	57.4446598951543	51.132332616127	28.5870945704561	48.1173844920009	1.6831855498085	0.751194224221763	0.000439628804743841	1.59504879568634	up
pos_5636	(all-E)-3,5,7-Tridecatriene-9,11-diyn-1-ol	750.289010466185	820.123011312202	651.769421572234	632.153857735203	371.952338695002	582.774999648573	832.209050623941	904.835190777113	781.215356012927	758.669666709486	732.643183921048	840.939676304049	634.843773238233	808.418687391427	1.27341358846101	0.348701064261919	0.0403045717659815	1.16520920993033	up
pos_564	N-Phospho-D-lombricine	1278.03931598126	1828.90161224533	1741.47053360851	1563.18450124995	1779.08538312973	2014.08799509582	597.444279735303	494.893657769357	689.985643614337	708.669394208323	594.815601518758	665.431241665373	1700.79489021843	625.206636418575	0.367596727867803	-1.44380417023513	6.16944086499622e-05	1.77453224734175	down
pos_565	6-Hydroxynicotinate	238.323519042038	376.479160423151	361.227188693334	298.555636671894	344.669337769667	384.842592631521	77.0029143657919	64.5055826326687	148.540165898585	125.251352568075	134.619695333534	94.3799669392632	334.016239205267	107.383279622986	0.321491194196084	-1.63714887292862	2.41361103061518e-05	1.7449544734915	down
pos_5657	Valdiate	4724.66845288294	5070.93314720761	4488.5459044283	4403.15871827072	4804.47687932612	4911.90615747493	5473.19139577781	5157.2055763191	5037.05780599269	5235.98992950259	5190.36168674074	5935.66974854248	4733.94820993177	5338.24602381257	1.12765196978982	0.173321873647361	0.00543844303674679	1.42183017109139	up
pos_5681	3-Hydroxy-beta-ionone	286.769472487747	312.086937315967	306.263715091137	257.992060542857	280.41390292971	296.328921856517	384.607922458979	351.461080063092	305.680169190394	291.964144596407	316.889013004301	354.813078861263	289.975835037322	334.235901362406	1.15263363693525	0.204934027155113	0.0277068620719584	1.24505182918023	up
pos_5702	Sphinganine	195482.610531867	199461.666032524	199174.547760718	200108.267881308	206156.959529573	217891.195415299	228449.30442214	250706.869775621	209320.96436245	227447.27998917	248980.703247711	242178.115866873	203045.874525215	234513.872943994	1.15497974776568	0.207867554624723	0.00294680096946509	1.5439617713526	up
pos_5714	Palmitaldehyde	2329.04844662846	2120.53197819003	2270.05996643128	2719.79760329333	2355.26346377049	2458.5928226121	2877.54920880508	3260.07474288147	2393.62535189155	3050.34814646605	3844.20573211394	3163.39976006646	2375.54904682095	3098.20049037076	1.30420396687532	0.383169512964877	0.0117772485151894	1.37519155144808	up
pos_5715	Polyoxyethylene 40 monostearate	186563.827437839	198810.799346236	225434.903346876	226897.933739156	205379.35948946	215244.86990231	225367.409280344	243831.19143308	206705.309196349	227993.922995374	264840.249533724	270277.036150225	209721.948876979	239835.853098183	1.14358966423141	0.193569486056231	0.033738098695858	1.17112298064112	up
pos_5726	Hexahomomethionine	1881.99340313991	2178.10175202586	1977.52177691816	1983.19899942275	1463.10831243436	1939.21713236306	2466.45551752754	2644.57249374481	2203.82217341081	2242.26174478587	2258.15253889244	2598.70759594942	1903.85689605068	2402.32867738515	1.26182208461596	0.335508506408404	0.00280926347961962	1.4571722049848	up
pos_5751	2-Hexyl-4,5-dimethyl-1,3-dioxolane	66304.3737109801	78349.0937697622	76814.0551715768	79478.7543978239	74926.1742380486	78462.8665905514	79080.7152353287	86176.8247562779	78038.6783807704	82566.74080516	86784.4616616287	89373.6813172209	75722.5529797905	83670.1836927311	1.10495724721619	0.143990550229903	0.0152661695590656	1.26598525343046	up
pos_5756	2-Phenylpropionaldehyde dimethyl acetal	145.536944276489	158.48285886021	141.925127724	127.411709686502	149.369252166027	139.507019801265	164.310409016423	162.891017283097	160.368748949056	171.576488157176	159.042790240589	177.346879839418	143.705485419082	165.922722247626	1.15460256623993	0.207396337021215	0.00201044807251979	1.53491196702068	up
pos_5757	2,6,10,10-Tetramethyl-1-oxaspiro[4.5]decan-6-ol	462.854780671639	523.685776049806	467.438595905093	494.102202850022	526.809981027479	508.44243185887	536.975474624062	566.049600625769	545.826628154129	521.177910077676	574.521008524804	577.707796341466	497.222294727152	553.709736391318	1.11360601136191	0.155238904139261	0.00324662444737862	1.47356194268314	up
pos_5768	2-(3-Phenylpropyl)tetrahydrofuran	2389.39205927299	2687.53063221127	2097.37306178979	2231.85309372911	2153.41202090376	2298.68793997111	2537.23726623913	2515.77187212434	2672.62983439936	2700.39743881885	2501.03563462012	2751.22203958181	2309.70813464634	2613.04901429727	1.13133299186193	0.178023628709348	0.0155441227676137	1.29990278426606	up
pos_5806	L-2-Amino-3-(1-pyrazolyl)propanoic acid	290.463373456231	338.51758682044	353.116175556363	379.054333621169	329.635394339399	352.906872015913	406.007139807933	366.88789933194	333.566339493133	421.174472361636	424.521891033735	479.350138145035	340.615622634919	405.251313362235	1.18976138037155	0.25067225431103	0.0266325698741441	1.18295130743657	up
pos_5832	Tambulin 3,5-diacetate	167.886044202325	182.831094856111	168.34144577533	171.375831848237	171.303176137851	181.611304387318	180.624290681107	176.2459063797	190.788572673198	193.320902167334	188.820935477156	209.289683633342	173.891482867862	189.848381835306	1.09176354531159	0.126660430483983	0.0186380619662874	1.26249883288272	up
pos_5876	(-)-Menthol	245.143533415809	253.663044065577	209.332076449465	224.580947721018	228.406965528476	246.243835859923	289.023004817917	285.3380541339	270.780853479126	260.505430954833	271.673073897784	295.934148930193	234.561733840045	278.875761035625	1.18892266215	0.249654872727394	0.000547836700361024	1.6011912337041	up
pos_5877	Octanoic acid	225.955646464485	239.207262755553	208.770912812655	197.175648337109	209.042445912653	215.291478097398	256.56033818348	225.270247775148	244.846799396174	241.643174067159	238.697473356472	272.221290255153	215.907232396642	246.539887172264	1.14187878023163	0.191409504955573	0.0065167285473057	1.37819371058562	up
pos_5890	Sphingosine	4562.06478473034	3107.4836338907	3925.26885115998	3864.87605928106	4931.88617406048	4961.49301180083	7304.07628863077	10765.6331897474	8951.80687567247	17617.2111480913	13910.2880100452	7153.92326251518	4225.51208582056	10950.4897957837	2.59151780266585	1.37379730448068	0.0097710458590103	1.44976406707478	up
pos_5894	2-amino-5-[2-[[(3S)-2,3-dihydroxy-2-[(1S)-1-hydroxyethyl]butanoyl]oxymethyl]anilino]-5-oxopentanoic acid	5.50000012040557	1.30608129309574	1.52936736935409e-12	3.76084356483668	1.52936736935409e-12	1.52936736935409e-12	5.15720856135783	3.1878470411851	8.34992215870069	4.32680808224727	7.55539946995124	9.8322978933043	1.7611541630571	6.40158053445774	3.63487800712776	1.86190694558499	0.00858324215399343	1.31801411081906	up
pos_5911	PC(14:0/0:0)	2240.45816617426	2148.53770803119	2025.72469782473	2000.7482611831	2222.58445068195	2592.08396304239	2819.39863842617	2603.25679821368	2204.66106801799	3248.1152616533	2944.97230949515	2700.76131601507	2205.0228744896	2753.52756530356	1.24875238128354	0.320487429138953	0.010733832918603	1.34626339421661	up
pos_5913	Coniferyl alcohol	237.597874200365	271.119946095448	257.455198400935	232.552556206627	246.925570506868	275.925829962586	283.064097929562	280.629866778406	289.101546359176	313.610933202165	278.748139862678	313.211225033187	253.596162562138	293.060968194196	1.15562067356752	0.208667918453162	0.00241316808986573	1.47421673291556	up
pos_5915	Calamendiol	781.484329101573	1052.37645547452	767.800249664595	697.576422667233	785.985692020211	831.067845875783	917.641688548059	990.173915723142	1057.0873808897	1051.05431405715	808.250000643894	1242.1409075663	819.381832467319	1011.05803457137	1.23392781546899	0.303257999583801	0.0343068851193954	1.15836304531631	up
pos_5957	3,4-Dimethylbenzoic acid	6555.16969829843	7258.7120378014	7195.36136244461	7264.34311424553	7153.94768381938	7638.95964178736	7082.39198088052	7953.12125992454	7819.92056709528	8127.30379923721	8398.01156586258	8523.30067838416	7177.74892306612	7984.00830856405	1.112327610528	0.153581763308112	0.0116243689946974	1.33165838954647	up
pos_5958	1-(2-Furanyl)-1-pentanone	10309.4264338538	11396.2708956456	11060.8699638869	11320.5122514	10823.0184720736	11836.1366328544	11008.4479643081	12513.2150427252	12199.8630083656	12517.0382080081	12802.6165081311	13087.2022914033	11124.3724416191	12354.7305038236	1.11060022204951	0.151339589489692	0.00813228703802093	1.36814662335022	up
pos_5978	Amlexanox	1522.19379801924	1648.5433922478	1605.07750774183	1538.22706297313	1462.51200630777	1673.7492948651	1853.02619430197	1914.1401112545	1611.39683885451	1704.65820895567	1815.07979789996	1893.28245112401	1575.05051035914	1798.5972670651	1.14192989700056	0.191474086467849	0.00414924677741355	1.4625671918812	up
pos_5982	Ethinyl estradiol sulfate	1817.53995522272	1914.42513357885	2089.022942713	2176.17604184698	1832.51511931137	2072.53503717671	1943.39014565097	2441.02316574479	2103.79475956582	2111.13788767985	2403.66486625034	2387.77742929999	1983.7023716416	2231.79804236529	1.12506698296599	0.170010897545507	0.0401680110767079	1.13551826513185	up
pos_5985	Armillarin	734125.502063833	799856.587418753	758370.330027219	776272.200061705	727732.544873022	823748.230730244	761775.414343761	848217.180250535	838004.323393219	844731.236169856	869562.434741611	853453.66669011	770017.565862463	835957.375931515	1.08563416341703	0.118538026216515	0.0126561344030241	1.29683823502416	up
pos_6010	3-O-Acetylepisamarcandin	147621.565569212	174991.965969722	157406.897742354	160979.035984777	148206.166944897	166335.230492911	163747.004638214	172276.036874966	184977.025489746	184447.881185123	180603.559585509	174275.976546949	159256.810450646	176721.247386751	1.10966210416174	0.150120437960601	0.0103866766721921	1.29993496504912	up
pos_6014	Glycocholic acid	3715.39241673904	4403.42982356211	3655.34064248261	3556.88114025567	3776.02351230006	4026.96194692011	4403.57735998671	4204.35838377533	4611.18480218314	4436.91233297452	4501.28673739051	4439.18415753328	3855.6715803766	4432.75062897391	1.14967017718375	0.201220033352636	0.00448132791443669	1.49091369286915	up
pos_6019	Americine	6575.6967546352	7267.36805642643	7358.0465039936	7042.50232133553	7616.08505040638	7515.82284531114	7423.67529658436	7778.42478238505	7767.48072985017	8209.69954517339	8092.72730503352	8355.30662983893	7229.25358868471	7937.8857148109	1.09802286189481	0.134908092957772	0.00684771229493086	1.38311649206738	up
pos_6045	Dehydrooreadone	7230.82475361278	8220.6234522105	7254.45726988782	7158.8397859159	7478.80120630025	8225.82377286209	8994.36636906601	8603.09086659327	8153.38934222106	8441.30642922609	8519.20135354172	9119.97381336933	7594.89504013156	8638.55469566958	1.13741594189562	0.185759930198079	0.00239473066358956	1.50036160866608	up
pos_6085	gemeprost	559.368351403369	398.078466158919	411.697089163541	464.938912228302	468.410930820801	629.66676812569	691.982978100851	871.945761287106	474.603023650054	1463.87209942533	1305.23449913889	663.432345819782	488.693419650104	911.845117903669	1.86588376523779	0.899859116662314	0.0446112840485136	1.18003205106768	up
pos_6089	10-Deacetyl-2-debenzoylbaccatin III	10868.6714206218	13416.870805937	11654.8250136617	12422.7498309184	11042.8586672717	12905.2628609182	12367.9347180773	13041.8180763808	13823.2225182713	13986.8074337254	14020.6234667511	12497.0201066023	12051.8730998881	13289.5710533014	1.10269755938807	0.141037152305248	0.0411089013178941	1.08780084880806	up
pos_6096	Benzene, 1-[(4-butylphenyl)ethynyl]-4-propyl-	6581.7261062223	7345.0376509249	6621.17513247291	6465.48668398262	6911.72600666821	7291.07299418299	8477.32105086825	8269.07375956073	7484.95939520486	7838.67000070761	7452.2044044645	8496.86124222933	6869.37076240899	8003.18164217255	1.16505309132069	0.220395699806459	0.00118272226340532	1.55006163397423	up
pos_6110	LysoPC(14:0/0:0)	17542.7094863148	17284.7762989478	18058.6531795785	16722.108750402	21931.3851824582	22881.9522802947	27059.1346330146	24747.4217708271	25366.064090074	30636.6456575528	25331.8684577888	25400.0625944816	19070.2641963327	26423.5328672898	1.38558819087421	0.47049853939219	0.000419545969425732	1.59679649712742	up
pos_6118	Milbemycin A4	10394.1406550586	10555.3428540193	9980.6707595397	9992.68768848384	11625.3521441319	13342.1481025726	13532.8666642283	13938.0080717177	14024.5729742398	19101.3920908971	15271.2806078517	13528.5365478656	10981.7237006343	14899.4428261334	1.35674901611964	0.440153862474429	0.00490529515403845	1.42813634400746	up
pos_6132	Ethyl salicylate	576.071729788063	591.777960190232	531.372315331273	536.671561605911	545.917861346122	604.037580940797	665.091850772288	644.943919687915	605.621927596067	659.684208339601	621.231632041432	711.176280581708	564.3081682004	651.291636503169	1.15414178494024	0.206820468233947	0.00137923137859797	1.52938433240082	up
pos_6142	2,2,6,7-Tetramethylbicyclo[4.3.0]nona-1(9),4-diene-7,8-diol	1131.15017858213	1238.23423412393	1133.67256800708	1075.4653188256	1230.61328985748	1235.76124053578	1388.60600807229	1377.39020590038	1251.24343681677	1267.40530465428	1243.98060478017	1435.41898449182	1174.14947165533	1327.34075745262	1.13047000360296	0.176922711481395	0.00631690043921974	1.41745723673317	up
pos_6149	Lubiminol	812.905826278963	927.55801384604	842.780705131774	837.550887501906	889.788385418511	982.469987589355	1048.81866379399	1008.91804435622	950.141308380799	935.394868777907	982.301027905545	1085.23385718179	882.175634294425	1001.80129506604	1.13560299799857	0.183458562903337	0.00690566462479382	1.38769416164016	up
pos_6175	Anandamide (20:l, n-9)	4106.57229713122	4023.8914217247	4069.10424659434	3928.00789802995	3712.220721999	4042.7979350749	4512.77250933213	5082.24742657291	4116.4961171696	4703.44433780577	5422.09033080482	4860.33757734198	3980.43242009235	4782.89804983787	1.20160262631136	0.264959871229004	0.00612780069556719	1.51077142519965	up
pos_6206	Momordol	78.0989422439739	50.2623305538325	59.7232747716558	59.5976218831043	45.4906439296549	50.3088234205263	41.9529062969037	35.4821382760084	9.41309267615006	36.7481723710819	51.0185077470799	45.6449002373595	57.2469394671246	36.7099529340972	0.641256166282545	-0.641027301228137	0.0233252182524706	1.19898239265679	down
pos_6227	Niazinin	143.798675805673	170.636715517302	155.309688689512	213.254677945447	141.275834944886	184.14081933446	193.049403471784	211.306078807261	206.675028599129	259.442500860527	240.061517421367	270.148911482428	168.069402039547	230.113906773749	1.36916002544951	0.453291076566697	0.00449099649537706	1.37125969019071	up
pos_6246	N,N-dimethyl-Safingol	40965.1595596733	34253.2541942908	33623.5475183313	37564.541930334	35553.0725868153	39770.7195158807	49959.9350168389	60046.2458734635	43693.5893121546	60675.6963678933	67276.0813338648	45698.7217297586	36955.0492175542	54558.3782723289	1.47634435422191	0.562029266239224	0.00484908347191557	1.52015017932218	up
pos_6272	2-Cyclohexylidenecyclohexanone	35.5268377235465	78.8297242423474	35.8244827561112	48.5881779064128	61.4286480654691	39.6056989148236	44.6367801646712	91.2014659817532	93.2131243842491	84.7191909597586	61.6565297597195	115.683339038503	49.9672616014518	81.8517383814424	1.63810734785322	0.712029902242009	0.0309720723465194	1.18779290461436	up
pos_6277	Spisulosine	1044.49727879121	803.903734019769	762.274783881388	778.350767520799	810.466408470992	880.607413606509	1081.77234620938	1389.89923446267	919.636169741807	1531.78430634087	1698.1473487841	1025.36585649667	846.683397715111	1274.43421033925	1.50520751177888	0.589962394345096	0.0183022650347282	1.34534883800583	up
pos_628	Validone 7-phosphate	611.421868365158	704.135301784042	696.6667598421	709.752212249029	731.117402419446	729.334734177999	696.208663263344	767.537797138727	868.526162893873	857.833090255419	813.386451949712	786.771388699547	697.071379806296	798.377259033437	1.14533071097438	0.195764232552146	0.0108589535106909	1.31225789142739	up
pos_6281	22-Hydroxydocosanoic acid	48137.9086551703	46369.3976514951	44130.5600481943	48442.5784446016	45120.2406198434	48395.155788694	56164.6240353899	64192.5226421829	53046.2406668558	61193.3843814859	65751.1744247082	55306.7171696224	46765.9735346664	59275.7772200409	1.26749798496339	0.341983453669927	0.00122886083364215	1.63120331033145	up
pos_6317	Estriol	1589.12544046653	1887.77873176642	1473.04522834477	1611.90781999438	1684.56217738838	1811.46836571335	1787.12585338593	1990.04532526916	2181.47547255637	1945.83509267408	1988.7043641971	1983.97480554898	1676.31462727897	1979.5268189386	1.18088023973865	0.23986265965797	0.00397098302188639	1.43672776676434	up
pos_6324	2-Benzylidene-1-heptanol	942.697260338657	1080.46589530602	955.013859237877	950.215782504012	915.144572294935	1058.20089045836	1119.57672024116	1138.93576711046	1135.75435457561	1181.76463492446	1138.3757717909	1249.63177599141	983.623043356644	1160.67317077233	1.17999794597278	0.238784348284181	0.000568877854812323	1.59389544150289	up
pos_6325	Aciclovir	349.210389837896	396.616726669715	323.981732154177	361.999241536325	337.592135521046	352.169467306297	421.617933758459	408.552059707266	392.181262350328	396.425797529846	360.378465296399	444.7324694059	353.594948837576	403.981331341366	1.14249746120365	0.192190959407662	0.00879413793401489	1.32021607149632	up
pos_634	Glycerophosphocholine	10827.3647428225	12939.2666231063	12874.4168932692	12973.1871011437	13606.4700918908	13533.1028430797	12831.2953770983	14288.524931693	15661.9718803305	15286.0761181184	14621.0344434689	14484.2341780546	12792.301382552	14528.8561547939	1.13574998902156	0.183645291449208	0.0129830617106493	1.2785604181165	up
pos_6355	(S,E)-Lyratol propanoate	1815.75299748607	2048.39796830973	1868.84333338887	1871.45032635651	2007.81033774315	2124.86233755544	2216.73817969438	2222.49425713094	2175.63616364769	2165.46707177836	2263.00259491249	2341.04554426914	1956.18621680663	2230.73063523883	1.14034677070795	0.189472603606374	0.00141860501579942	1.58700473109822	up
pos_6356	1-(2,6,6-Trimethyl-2-cyclohexen-1-yl)-1,6-heptadien-3-one	727.259397856553	820.934089892703	696.364077897403	694.49549483882	779.360663379496	826.771488110893	899.901925901274	918.878292759631	863.170427443493	825.043035307997	819.650665589652	901.262976105075	757.530868662645	871.31788718452	1.15020776476443	0.201894482145483	0.00418556833761565	1.46822194495666	up
pos_6361	23S,25,26-Trihydroxyvitamin D3	2593.69591337398	2457.82539776463	3363.74623721156	3485.97958706315	2131.63374430862	2360.59551700209	1829.83324654056	1850.1467416382	485.290216781586	1154.5291788944	1261.99048851263	1952.38758182587	2732.24606612067	1422.36290903221	0.520583752199055	-0.94179781001365	0.00239164912309182	1.48291788155244	down
pos_6369	5-methoxyuridine	100.885096581803	158.434745514215	90.029185675652	143.686154797672	127.691423838225	173.514614686974	171.480611791233	151.647764728955	160.586908900757	213.702701149032	186.459087909493	212.542002901894	132.37353684909	182.736512896894	1.38046105926156	0.46515019223413	0.0152443300635597	1.24250805469474	up
pos_6370	Sulfaphenazole	14831.7149928281	15864.0410442343	13866.4267161805	13441.0339375692	13977.9689762837	15923.0748874719	18491.9720882701	17346.3483422725	15766.1550574046	15745.887554839	15225.1000822323	18281.201219655	14650.7100924279	16809.4440574456	1.14734671230259	0.198301419719187	0.0147740201424999	1.30187336030511	up
pos_6371	Eicosanoyl-EA	32602.390529133	28970.8512491809	29097.5469157522	29046.5673494814	27726.0005274595	30614.1184224837	36934.8343841407	44628.4748302106	34746.3528884444	48439.0356932538	52324.8492180639	36706.1606435222	29676.2458322484	42296.6179429393	1.42526848517263	0.511233712780527	0.00698459985422571	1.49804293437195	up
pos_6391	2-Hydroxycinnamic acid	2482.99208350435	2893.61545193926	2634.99273684334	2533.82748056954	2556.80952300461	2888.71858032888	3002.34008859666	3027.77659589112	2974.10306678956	3112.64151989029	2982.33535572418	3217.7648817912	2665.159309365	3052.82691811383	1.14545757448218	0.195924025017406	0.00197381326226991	1.54714447851678	up
pos_6392	Ethyl methyl-p-tolylglycidate	5739.23825832872	6806.29938087385	5986.06073081807	6172.95593047537	5987.9118987958	6884.83760194074	7252.27157680639	7276.99878040384	7025.99110630457	7126.68553686957	7044.55701777961	7268.08347626602	6262.88396687209	7165.764582405	1.14416371440198	0.194293497096423	0.00465742439427552	1.52765211832889	up
pos_6393	Panaquinquecol 2	3201.98602388617	3796.29280324453	3294.5713581588	3286.88072221979	3515.17546837997	3742.42088765228	3965.7364959727	4023.83011831033	3865.89381411431	3877.0033169581	3851.11487969521	4067.8885228456	3472.88787725692	3941.91119131604	1.13505282365453	0.182759439940054	0.00469372121989494	1.51924595666345	up
pos_6399	alpha-curcumene	34.3647565779939	51.0498417913615	34.6701878135879	34.7288830730084	47.4780511814449	37.7989528969827	36.1339510865975	55.7678984967033	48.4602287313266	84.9231410993402	77.0082427389408	53.6876798799614	40.0151122223966	59.3301903388116	1.48269458821121	0.568221455884254	0.0495001129242983	1.13760915383591	up
pos_6413	LysoPE(20:4(8Z,11Z,14Z,17Z)/0:0)	58694.1102107746	52227.0858291256	47513.3533044749	43454.5692883527	48900.5995424169	53369.8383800739	56618.8012345384	64776.1384530496	57420.5382064392	94578.7299184349	84817.5774881569	57721.2283552555	50693.2594258698	69322.1689426457	1.36748296968392	0.45152286613992	0.0375258100616827	1.20556969936078	up
pos_6419	5-O-beta-D-Mycaminosyltylonolide	2113.15202828963	2234.03829205414	2147.55114362955	2111.90716530778	2197.01121350412	2483.96152631465	2286.58493830695	2588.17514368439	2292.99423394437	2609.4815200671	2365.29006373398	2332.72074459907	2214.60356151665	2412.54110738931	1.08937832003535	0.123505061175965	0.0384632827710431	1.14807617331587	up
pos_6426	FA 12_1+1O	1440.00690250981	1746.72828812706	1386.16581888957	1397.99609384733	1290.97313975602	1610.47613489756	1788.92892293875	1622.61460766833	1794.48382971358	1715.57404965838	1683.20201097213	1750.75669196262	1478.72439633789	1725.92668548563	1.16717265892139	0.223017993559916	0.0135445904809959	1.3410698814523	up
pos_6430	[(2R)-3-Hexadecoxy-2-hydroperoxypropyl]�0�22-(trimethylazaniumyl)ethyl�0�2phosphate	6416.78950055567	6683.20327984812	6336.21534179506	6307.62505003862	6340.93794269642	7265.0469717075	7646.31801892999	7680.57648157516	6663.69968615991	8497.33938996626	8389.93411416808	7811.8573918635	6558.30301444023	7781.62084711048	1.18652962968877	0.246748127562045	0.00424160860618274	1.46539555886942	up
pos_6433	Tricycloekasantal	187.634336473145	208.899014209601	189.707415245378	185.518153047965	165.753584845792	224.938039892127	233.221546667672	240.224125401878	197.061530908101	195.103134519053	231.067444049814	266.376883859102	193.741757285668	227.175777567603	1.17257002697997	0.229674084412248	0.0387777943824204	1.1586360575836	up
pos_6443	Simmondsin 2'-ferulate	414.127053464209	615.01664327591	399.991416483057	373.892800695006	579.913572207318	555.331285082259	594.6799355803	910.320687086612	1739.42349693352	1278.84371108081	764.374673847293	557.31522977517	489.712128534627	974.159622383951	1.98924953175847	0.992224259404655	0.0479776178822841	1.15172494672075	up
pos_6444	trans-Zeatin-O-glucoside riboside	246.159282833592	439.022508542666	374.109103618462	349.346939838386	538.390674029994	414.020079039271	424.170792105462	749.842081790202	1494.86211009136	1101.63337760182	753.291723139942	460.176820204271	393.508097983728	830.662817488843	2.1109167047515	1.07786965210392	0.0460596404109081	1.15804305825415	up
pos_6445	PC(0:0/20:4(5Z,8Z,11Z,14Z))	20851.8571486358	20858.3378702576	19781.5803647451	19063.5359553567	20645.1271719647	24421.0794325488	24473.7888186022	24878.0813473537	22282.3020715272	35354.600964287	30287.856472922	24310.1249307695	20936.9196572514	26931.1257675769	1.28629837666924	0.363225336764236	0.029404281120187	1.23092924589909	up
pos_6454	Curlone	670.707940711925	799.68543718675	649.926977696378	674.451508194645	717.122905261593	787.405714379271	763.427287004213	835.887065374874	862.956086786904	887.659542023714	897.727261165201	872.774103215606	716.55008057176	853.405224261752	1.19099173581948	0.252163402510497	0.00218667715917014	1.50043085323687	up
pos_646	1-(5-Phosphoribosyl)imidazole-4-acetate	386.385174073865	337.756455115158	408.909163637114	395.151367142389	458.398730001455	439.925922825543	659.921686615588	775.483702678312	808.453067932914	715.664386390331	754.023851188996	818.400520433694	404.421135465921	755.324535873306	1.8676683032481	0.901238256037675	9.21262712378285e-07	1.81155729195931	up
pos_6496	5alpha-Cholestanol	2935.02043170604	3025.23980979356	3093.61049166919	3032.98961014158	3140.96183996261	3113.12532380249	3136.65941946109	3383.02070199937	2995.42108027334	3299.46779207981	3316.40947194369	3297.10357308476	3056.82458451258	3238.01367314034	1.05927362974826	0.0830753119827909	0.0271458384532752	1.25910878166922	up
pos_6501	LysoPC(22:6(4Z,7Z,10Z,13Z,16Z,19Z)/0:0)	20099.598112699	17636.7800820238	19677.0038638673	16264.362019415	21824.2179193834	21076.2309474338	22474.5327204923	23698.0206432812	23734.6321888629	29696.6983918379	24059.6172188897	22099.0359882337	19429.698824137	24293.7561919329	1.25034136719368	0.322322032104868	0.00706339490587118	1.38892465818778	up
pos_6502	PC(14:1(9Z)/24:0)	584.518485500604	679.921937066309	301.525102600171	308.199131636564	611.489939670929	884.828616816655	1166.53655982876	1262.11663596652	531.387152928821	792.588610488006	1022.8153743024	1801.02000424152	561.747202215205	1096.077389626	1.95119332202049	0.964356725616351	0.0299311594666809	1.24777239066271	up
pos_6503	CL(1'-[18:2(9Z,12Z)/0:0],3'-[18:2(9Z,12Z)/0:0])	25533.018247844	29544.5907619752	34892.5757488352	32905.6551342106	28492.5708937657	32195.6937664575	35723.7269651369	33653.0088567257	33230.0160353007	36239.0000843951	36089.2320548271	32463.8534502374	30594.0174255147	34566.4729077705	1.12984419231398	0.176123835937593	0.0354036781195708	1.13568963631554	up
pos_6537	3-Hydroxydodecanoic acid	1495.95319248463	1673.1976593987	1456.23271724349	1503.03795672429	1552.76794133824	1687.86134576775	1787.10762532599	1768.66149606891	1703.69314635974	1717.10404151374	1707.49735646591	1847.05366092244	1561.50846882618	1755.18622110945	1.12403246998005	0.168683711361853	0.00290427574876428	1.50525327456132	up
pos_6545	CE(LTE4)	1576.55755339352	2028.48989567152	48.4706675756519	631.546893947281	1921.36914699445	3286.74277541817	3542.13982450665	5120.7237060141	2284.08476075988	4814.60478200878	9452.82675222868	5009.06795948768	1582.1961555001	5037.24129750096	3.18370214716442	1.67070537014379	0.0156090751877242	1.35340966051592	up
pos_6569	3a,7a,12a-Trihydroxy-5b-cholestan-26-al	763.083634499172	807.728999771599	755.504250453497	947.098300431339	347.133808707396	445.409084753024	353.583653804925	280.071890372045	3.47224539147375	64.7559000252393	123.078491325419	296.572900731344	677.659679769338	186.922513608408	0.275835377533502	-1.85812059191881	0.00197972639060617	1.54457240304698	down
pos_6574	Secalciferol	398.067089085237	294.688969609523	326.565193692035	287.578595442171	378.200046175741	354.741749312147	439.256536115374	472.267418344948	350.434369158417	607.798933911564	622.19624122385	409.238473181608	339.973607219476	483.531995322627	1.42226333178409	0.508188604399626	0.0221378518671249	1.2976384375021	up
pos_6579	lpc(0-0_22-5)	17914.2857033923	17378.0544225089	18460.6971372139	17464.9643103051	18850.1214108367	21467.5978990646	21524.8925021044	21524.2585153684	18311.1326272721	26865.7269940297	25419.4314838233	21430.5194559239	18589.2868138869	22512.660263087	1.21105561974917	0.276265124729722	0.0262692656802383	1.2370128945087	up
pos_6596	1-O-Myristoyl-2-acetyl-glycerol	505.765056429784	707.699637569943	417.375603027928	789.435371258901	561.30027649618	764.974690383106	883.482791554177	1107.33584472732	1190.50326160625	920.713393963495	672.88041328006	742.671036003833	624.425105860974	919.597790189189	1.47271110907884	0.558474455237904	0.0178459173562173	1.22103204750011	up
pos_6611	3-Dehydroecdysone	4616.81447158168	4070.31614039632	5394.59829836943	4883.6982712806	6264.1720003185	6410.51072055438	6514.01870972818	6803.10291852111	4594.10477632677	6906.92819794009	7306.96402132194	7917.51555161689	5273.35165041682	6673.77236257583	1.26556558428041	0.339782272888669	0.0417917319820456	1.14615082147125	up
pos_6625	Triphenyl phosphate	1152.81083437413	1485.698465547	1224.98574133798	1360.68781169925	1291.63876707258	1518.98969186717	1577.29942713177	1660.14187206886	1581.10698651253	1543.14409756337	1537.56537313667	1528.79346562177	1339.13521864969	1571.34187033916	1.17340045161655	0.230695452384251	0.00937208545882651	1.41508146956264	up
pos_6626	Ubiquinone-4	51734.8632336477	56637.0228331834	55166.7325834015	53636.762898993	58086.6293469152	67826.5573848358	76144.1794693059	73395.9316060566	68246.2908733755	94891.8143190548	77837.9519701253	73095.767419241	57181.4280468294	77268.6559428599	1.35128937108006	0.434336652842058	0.00172207556345552	1.51970625092125	up
pos_6653	6'''-Deamino-6'''-oxoparomomycin II	549.676953729026	1045.27853721604	465.871499667827	633.437095470953	635.097266758652	917.558546064687	802.311616056804	1023.45085802118	1845.50461377736	1618.09830255516	1271.60968210219	887.858994646579	707.819983151197	1241.47234452655	1.75393797021602	0.810597726320744	0.0258804929039454	1.20387455740629	up
pos_6658	Campestanol	790.95047662584	617.435629458404	597.943867031043	725.358281404463	603.386716803977	709.065984531051	902.04133211457	1136.11317890148	800.75217020975	1273.65258553898	1389.42923024136	789.793826116213	674.023492642463	1048.63038718706	1.55577720752132	0.637635476379785	0.0139478652102898	1.37503957190386	up
pos_6659	Decanal propyleneglycol acetal	1470.42375272348	1229.59592203864	1263.20319074306	1443.54022874678	1277.82838107861	1411.06203044627	1682.29217321432	1974.86822363997	1523.22724284352	1979.76151026747	2200.8915438841	1554.69474549323	1349.27558429614	1819.28923989044	1.34834518690226	0.43118988500698	0.00661978197112097	1.45985877399809	up
pos_6666	LysoPC(22:5(4Z,7Z,10Z,13Z,16Z)/0:0)	21179.0477672918	18355.764013937	22091.8524579632	18973.4106915517	25797.7505608676	25296.9964166971	27169.6843955977	27295.8900968924	27567.2408343101	34442.6480977359	28127.5377249224	25246.0401628928	21949.1369847181	28308.1735520585	1.28971692927006	0.367054453592915	0.00560768848458433	1.39484813955499	up
pos_6671	Thromboxane	459.863265447748	388.57596935958	379.146395109972	379.824937651426	396.478837604829	431.461185621892	478.902735409991	593.349279053808	441.742939541045	731.668788536531	860.401668682825	458.098408403108	405.891765132575	594.027303271218	1.46351159175943	0.549434172673628	0.0418604727051444	1.2149801261472	up
pos_6693	PE(16:0/0:0)	28562.3702150329	28769.3725705716	25329.0675106898	25542.6458444221	30102.4278958467	34967.6820709313	49666.5060263997	45475.2595339556	49618.7128121307	62332.0148867767	45274.1539822361	44857.8255423339	28878.9276845824	49537.4121306388	1.71534804448731	0.778501329233111	0.000184574632362664	1.67317048800894	up
pos_6716	5''-Phosphoribostamycin	221.047195124488	259.301304494624	144.682472159535	238.328440328723	277.590607319581	213.275303019096	233.614411527065	394.940577752927	505.682570960674	516.004845746252	485.384143137656	202.094540482042	225.704220407674	389.620181601103	1.72624234007391	0.787635012767529	0.0341413123533302	1.20717996061865	up
pos_6751	cyclo(pro-glu)	734.464554974337	834.836240970898	742.274516799921	766.934646084835	694.011522774472	823.71329849896	853.080910198053	905.109524915136	878.55353063018	856.106380576006	876.966076098655	851.141324033967	766.039130017237	870.159624408666	1.13592059506032	0.183861988789259	0.00396371833471812	1.5081824032049	up
pos_6759	MG(0:0/18:1(11Z)/0:0)	8870.44802029236	8539.12739531211	8120.6028267033	7500.89116639134	9219.90670124288	9887.4849805831	10415.9484158182	10587.8096426154	10108.4303715935	13551.0032136596	11287.5877398858	9485.45150890548	8689.74351508752	10906.0384820797	1.25504722471315	0.327741650692097	0.010913002309067	1.35011626186016	up
pos_6773	1-Nonadecanoyl-glycero-3-phosphoethanolamine	239.281309022933	267.599561044433	88.3194338241566	177.121807845013	154.798366159512	267.296220178566	339.44366709269	306.498268121091	499.048571715558	451.119668903514	321.477864193277	344.035755740664	199.069449679102	376.937299294466	1.89349646518883	0.921052727977386	0.00220307889197568	1.45219434404254	up
pos_6776	20-Oxo-5-O-beta-mycaminosyltylactone	9029.56468687358	7983.08489052171	9515.79435351245	8015.16068189615	11157.1028505137	10241.5397266447	10847.1348893501	10854.0106140957	11093.5134140473	13575.8326793338	11186.4576101226	10105.2727512809	9323.70786499372	11277.0369930384	1.20950132247049	0.274412346763537	0.019776878276209	1.24390720659094	up
pos_6787	N2-Succinyl-L-arginine	481.973845906475	1224.19342249806	351.267444820915	790.9056172179	194.991171468024	379.258419735992	671.486489205659	1161.24921069714	1783.65907398443	2044.80717077179	1119.41486458933	799.822209747647	570.431653607894	1263.406503166	2.21482537859732	1.14719295821028	0.0306181554229873	1.13266515342832	up
pos_6790	Laurate	10.6521329017192	4.28034803740059	1.52936736935409e-12	5.97955563216583	1.52936736935409e-12	5.45832806782209	19.2721973451754	33.9184460277714	16.9116076668407	33.5658684538396	34.5417647613156	10.3635445094293	4.39506077318513	24.7622381273953	5.63410596696937	2.49418669835671	0.00378712238663895	1.52045399703234	up
pos_6796	Oxysolavetivone	18240.301763488	20357.8473426395	19227.8932613365	19030.2560091531	19816.5824086117	21119.7560218405	22065.7187039831	22403.2032892893	21340.1807623319	21818.0162693819	21734.4949424552	23037.4096888227	19632.1061345116	22066.5039427107	1.12400084797421	0.16864312396429	0.000993297535070795	1.59681192962899	up
pos_6801	Stearoylcarnitine	11248.2516310629	12023.5560163382	14028.291990416	14692.327258396	13110.3163901328	12689.8655545755	19935.7802015993	23970.3614332742	15140.2161982905	18483.9531484305	16570.2645336378	18845.2163050474	12965.4348068202	18824.2986367133	1.4518833280324	0.537925524386015	0.00376607635152104	1.51252743162828	up
pos_6828	4-Hydroxy-3-methoxy-2,10-bisaboladien-9-one	6608.50671348558	7646.68973159344	6507.74472878862	6896.36488518738	6471.2820168814	7124.64820298356	7423.9195652288	7376.0450684401	7654.50934881229	7655.78450462014	7672.44551061036	7605.14765914466	6875.87271315333	7564.64194280939	1.10017189939227	0.13772895922735	0.0122936542117135	1.3752954402418	up
pos_6838	PC(18:1(9E)/0:0)[U]	41995.0859366341	43966.0473974797	43265.2401645926	43161.658867797	47192.2234903166	57201.098204061	57155.6707491478	54585.5982314523	51685.9160174144	78238.1673432317	60942.9274252754	53241.9900738932	46130.2256768135	59308.3783067358	1.28567284110526	0.36252357379923	0.0217047952845632	1.23040396996942	up
pos_6866	3alpha,7alpha,12alpha,26-Tetrahydroxy-5beta-cholestane	738.945677583525	786.970578188995	907.261615406526	980.677456508608	757.97958179236	729.642279220366	1231.08032977054	1574.8144527162	885.757344729966	993.355579784631	881.062603307447	1077.74990629491	816.912864783397	1107.30336943395	1.35547304635428	0.438796425401636	0.0428841058485562	1.16407762515202	up
pos_6875	(R)-1-O-b-D-glucopyranosyl-1,3-octanediol	259.603194667531	279.144626491569	268.166322462972	280.529647416166	293.546246116195	342.755406645577	356.568646180557	372.774147126468	283.007203947707	308.141781924955	316.301377712379	332.357898843167	287.290907300002	328.191842622539	1.14236766386702	0.192027047785893	0.0469967008578508	1.11500043904762	up
pos_6883	(��)-Anisoxide	5155.08385234206	5798.80910032542	5239.41746464996	5284.31831541686	5335.86108976156	5707.06260290768	6277.48561290281	6285.44990300998	5907.00643236652	6067.9704105545	5956.04198104826	6562.48141947776	5420.09207090059	6176.07262655997	1.13947743797898	0.188372359058593	0.000470020558337537	1.59487277872949	up
pos_6904	3-[(3aS,4S,7aS)-7a-Methyl-1,5-dioxo-octahydro-1H-inden-4-yl]propanoate	687.958587176682	804.044570859317	716.057704797706	763.85952088293	658.989891996601	773.655235813121	831.282382170851	863.582689434924	762.642786040698	849.287528599657	848.223851881399	858.395271731837	734.094251921059	835.569084976561	1.13823134126163	0.186793809816194	0.00507183956257132	1.4038228587828	up
pos_6912	PE(P-16:0/0:0)	16927.3364820669	16830.1940857838	15561.5743749442	15306.6613405975	20499.7815085479	22117.7700837188	23914.6898506275	22342.825351545	26403.3151704476	30839.1816577141	22125.2614452715	20593.0526004536	17873.8863126099	24369.7210126765	1.36342598282523	0.447236381874403	0.00736137653289692	1.35733884260068	up
pos_6920	Loliolide	333.282256156107	345.810530276988	346.501395275236	326.492424289575	297.553629209112	339.363112352321	372.225084430178	382.472658635077	343.606961565779	355.734693795707	369.878414557919	376.258539911955	331.500557926556	366.696058816102	1.10617026140072	0.14557346185964	0.00446607581247598	1.43374272385823	up
pos_6956	LysoPC(18:1(9Z)/0:0)	316048.785531969	331921.691591767	294510.021059092	304840.420331895	376250.518064777	432565.423658506	535746.759871888	493120.538785669	519772.419487254	643513.296263935	496725.355666068	489377.492826932	342689.476706334	529709.310483624	1.5457413970653	0.628298976197858	0.000174966036274357	1.62877274842151	up
pos_6989	3,7-Dimethyl-2E,6E-decadien-1,10-dioic acid	940.251031567181	1033.13196417472	1079.63469016133	1049.50122106549	798.109881785048	919.634558230842	1132.8993841235	1133.03780312055	1187.30210476284	1368.42808580628	1354.58073384499	1038.36946144643	970.043891164102	1202.4362621841	1.23956892377428	0.309838491854509	0.00765103239341918	1.32098546212982	up
pos_6991	2-Propyl-2,4-pentadienoic acid	480.922299906241	566.571212461511	480.539857764603	460.620337248076	446.232750199945	537.662621704808	547.202443803509	619.103744045111	541.977008794201	590.794524040953	554.2702149194	497.262677618305	495.424846547531	558.43510220358	1.12718428656768	0.172723405112833	0.0343100191587671	1.15984286757245	up
pos_7000	glutamyl-Asparagine	181.43601488295	234.187859688598	215.306574575029	250.634219156047	309.405118729912	223.102280343978	308.93486555971	404.070765667174	319.239214018104	319.823223967263	416.742282238202	269.103879959915	235.678677896086	339.652371901728	1.44116716426713	0.527237686707596	0.00617504623037919	1.41047047736479	up
pos_7003	5-Hydroxycapsanthin-5,6-epoxide	3963.80011246841	3906.18123491711	4870.43544611308	4193.68579357832	5374.93511121405	5201.70945723305	5880.83298684449	6103.04967949005	4578.3942146074	4935.84672026153	5378.04923587748	6530.05704723279	4585.12452592067	5567.70498071896	1.21429744148573	0.280121852232888	0.0344280914021978	1.19021781279571	up
pos_7021	lys-trp	494.00284576018	534.552976837332	634.230478605755	645.908988086048	659.667330012758	669.21636263231	713.045536055879	714.168150514058	595.194633388877	643.390120128357	838.101650950966	859.016758982608	606.263163655731	727.152808336791	1.19940126982498	0.262314405321059	0.0455252935586103	1.12033357059321	up
pos_7031	Chenodeoxycholylcitrulline	4079.93611559599	3984.78653235428	4059.31311868024	3679.93422356507	4989.25849289789	4756.84357531622	5598.14231576566	5562.8626163648	5561.71828272702	6855.59511080689	5468.41672736354	4965.78027331433	4258.34534306828	5668.75255439037	1.33121015269885	0.412738341590764	0.00175004780760979	1.50592764315529	up
pos_7040	1,5-Dihydro-7-(1-piperidinyl)-imidazo(2,1-b)quinazolin-2(3H)-one	179.809542373378	204.18333229012	193.385104627249	186.185327979747	193.718497109266	204.320489907401	224.647050599603	207.366630908162	194.300006567448	218.35167379844	205.396461388917	219.870326894241	193.600382381193	211.655358359468	1.09325898924479	0.128635210925924	0.0144889841951548	1.27252940380208	up
pos_7041	Becocalcidiol	869.939323641201	969.147628734549	795.315011528832	1072.15098795413	1007.17033723421	1296.40688607596	1445.78394257281	1444.46447863192	1153.24955413631	1378.89779852129	1218.73264210049	1209.20163645016	1001.68836252815	1308.38834206883	1.3061830315834	0.38535707165919	0.00701387944955507	1.36046933831544	up
pos_7044	PE(17:0/0:0)	5594.17233054188	5658.56410599082	5663.18707259022	5499.95836093971	7510.51994384643	7015.64356937014	8947.6531880002	8575.96663643805	8775.7239106819	10689.8715573286	9263.64839969798	8173.8542250694	6157.00756387987	9071.11965286935	1.47330006642921	0.559051293416287	0.000177236773297544	1.63620486498986	up
pos_7072	Decanal	90.6420414683822	94.4669003681871	101.144346645338	100.239137300683	94.6457649178834	109.135925079988	131.963814662298	120.887419548545	105.097137301452	116.956630986163	121.438676739183	113.21978544936	98.3790192967436	118.260577447833	1.2020914448346	0.265546648121748	0.00172868852511483	1.50101347602692	up
pos_7079	4-Trimethylammoniobutanoate	2001.72350582793	2668.05093364528	3313.68654948121	3265.18179193004	3211.05281102057	3453.86204067802	4180.42230236534	4185.31314089498	3475.34713502244	4521.34596739171	3255.93497531029	4237.90754200963	2985.59293876384	3976.04517716573	1.33174389768351	0.413316670197426	0.00850674051269337	1.31884317983369	up
pos_7102	Cholest-5-ene	976.652720954377	1006.27438846371	982.046292167851	993.450167642167	996.042207889526	1049.60795913569	1135.00260359871	1165.42167125216	1152.35732662715	1153.67554981485	1183.68057496729	1194.65767443713	1000.67895604222	1164.13256678288	1.16334270822196	0.218276161831969	4.78497866340925e-07	1.80794422538783	up
pos_7106	4-Hydroxybenzoic acid	3656.13993386688	3727.79966366415	3901.18638116867	3496.33106966503	3844.28023874706	3847.35974649544	4044.37573102568	4122.3851784356	4042.24690106882	4065.90169634328	3852.72909516899	4067.66009339916	3745.51617226787	4032.54978257359	1.07663392630125	0.106527792605772	0.00390382066856165	1.49949483733934	up
pos_7107	Dopamine quinone	150.447267375941	164.821250209188	164.013511286814	168.47307745092	187.195949095971	178.224965258128	190.02032635282	174.60912701803	178.227716104562	193.711047403923	186.37432534279	176.942472531473	168.862670112827	183.3141691256	1.08558137214766	0.118467870397066	0.0435103721760548	1.10224651644541	up
pos_7155	1-heptadecanoyl-sn-glycero-3-phosphocholine	33606.0164371349	33965.1250661159	33295.1386068599	34335.6946259322	42442.5317739008	42486.8423650063	50984.7807209027	49129.7691419619	50212.6614076769	59705.6267953017	49987.2035863721	46754.4580295546	36688.558145825	51129.083280295	1.39359751007586	0.478813951405598	0.000228068446852255	1.61742062684636	up
pos_7158	Etiopurpurin	2427.83067050293	2630.13640529662	2582.70832217687	2587.57472045313	2632.97082237122	2318.77958496368	2619.54764946226	3632.21472556894	2719.62372489291	3427.95563729752	3216.69837966973	2782.34988238604	2530.00008762741	3066.3983332129	1.21201510948899	0.277407684164798	0.0242108462422232	1.30501566391879	up
pos_7218	Antibiotic X 14889A	4830.64212229671	3813.76305830761	3549.28255058382	3644.35150441229	3503.30169555734	3550.66424771598	4105.4962120304	5216.29504989013	4432.26593397231	6428.01211392124	6082.82125031813	4596.10204778337	3815.33419647896	5143.49876798593	1.3481122499656	0.430940626880665	0.0167463143530024	1.30183543475085	up
pos_7294	4-Hydroxy-3-methyl-2-(2-propynyl)-2-cyclopentene-1-one	133.912147363697	184.759028675632	153.905839130248	136.506598013629	163.461316896169	181.982325616031	175.886301662754	210.294876847055	182.662757704203	199.034490544382	169.880826719672	198.969871970058	159.087875949234	189.454854241354	1.19088178851423	0.252030212875915	0.0215295512409247	1.26495601160613	up
pos_7386	PE(18:0/0:0)	134129.80024118	122628.234866235	131909.444115467	114576.696286131	167459.803114521	153803.090442465	193327.966369494	187298.671040634	205820.083011281	277452.468205169	192148.754677939	169656.242736086	137417.844844333	204284.031006767	1.48659026954017	0.572007070015744	0.00546315743417692	1.43282697294331	up
pos_7403	12-(2,3-Dihydroxycyclopentyl)-2-dodecanone	17780.6496339627	20200.2182148799	17716.33955512	20157.6660685298	18245.9322217765	19951.8340496699	19629.9954492308	21982.6934523784	21888.2817689084	21600.1853496737	20621.1434621301	19082.8295322676	19008.7732906565	20800.8548357648	1.09427654892329	0.129977386522391	0.0294891726956412	1.13532325645677	up
pos_7550	KHAYASIN	2531.51010682582	2995.58604663818	1350.00655806061	1847.07201321837	2032.80194503361	3041.21565188776	3245.06832924479	3248.62960464741	4560.32507404396	4763.04444331284	2654.97580151989	2383.6644551091	2299.69872027739	3475.95128464633	1.51148115794362	0.595962994505989	0.0388377384129171	1.1111000240297	up
pos_7621	C20:5n-6,9,12,15,18	319.185020474238	375.750349820686	225.568340164834	239.107962212759	246.123591971632	415.699811490079	681.21597342471	514.074102919206	660.843581646238	882.061984013626	474.532308147221	482.003447934773	303.572512689038	615.788566347629	2.02847273915872	1.02039391415632	0.0031030672535514	1.47432692736295	up
pos_764	Phosphocholine	21784.8926571294	28024.499129144	25977.9484564346	26119.3432776147	27656.2829350196	30145.1671004291	30759.9423858369	29690.910073502	33513.394462111	37205.2704094188	32484.8451307207	33783.4827408041	26618.0222592952	32906.3075337323	1.23624164159082	0.305960766746787	0.00255172040195983	1.44149021838124	up
pos_7679	3,5,5-Trimethyl-3-cyclohexen-1-one	127.034198208623	110.21146021616	115.488184496367	99.6547745702394	128.856383898335	102.031936862822	97.6896524077279	13.7734232851769	80.1764974884743	78.5888344251141	119.128841978853	64.5375462987446	113.879489708758	75.6491326473485	0.664291110197439	-0.590112487048917	0.0465255594652438	1.16330813236407	down
pos_7812	3,11,12-Trihydroxy-1(10)-spirovetiven-2-one	237.282088667153	341.351811530839	152.351881813016	254.396187580934	200.413967089031	125.414587150367	39.1627832368644	52.050435032244	61.6028782270588	73.6758378076328	24.5573508404558	24.8336636352622	218.535087305223	45.980491463253	0.210403244761483	-2.24877114137309	0.00224070865915745	1.61852216453054	down
pos_7828	7-Aminoheptanoic acid	70571.7409149321	103103.606663158	160532.854021825	128519.482897555	139166.461416827	155054.91057237	189950.783144607	177645.329267464	140113.065681239	297050.564375525	159477.621110395	205420.986201396	126158.176081111	194943.058296771	1.54522730394767	0.627819075124807	0.030345609293586	1.16001121251105	up
pos_785	ajugose	159.093292433424	142.7449125349	137.729184823377	134.741937431542	162.167537916398	219.912017203546	254.605898178875	160.749333271348	214.076551150524	262.265395981067	200.805585576664	177.304979532133	159.398147057198	211.634623948435	1.32771069084318	0.408940816596914	0.0339539224138203	1.12225153265695	up
pos_7865	7-Hexyl-2-oxepanone	4811.06938436082	6535.99469879833	5509.79972629933	6387.97345625046	7183.06668618746	5773.10869740883	3619.79509381203	4080.85813252011	5444.99264769466	3521.82748043445	3909.03211475813	3010.30396714602	6033.50210821754	3931.1349060609	0.651551095127116	-0.618049774426957	0.00141349353042684	1.51745327808541	down
pos_794	(R)-(+)-2-Pyrrolidone-5-carboxylic acid	1481.4718540221	1765.42369425847	1660.18937355217	1668.908280483	1897.53831585906	1849.98020144264	3707.73671257768	3519.36407430473	4395.84819538218	4783.80814890473	3935.31029670141	3972.29767431864	1720.58528660291	4052.39418369823	2.35524168156709	1.23587510863139	2.22147524845205e-05	1.78621358019066	up
pos_796	4-Methylene-L-glutamine	678.208712681026	986.320703910584	934.426579820336	902.312361888654	914.989491835713	999.666196917435	705.963483873196	679.735498950821	780.547863176852	816.898014301574	703.616959252533	726.947511794689	902.654007842291	735.618221891611	0.814950374673499	-0.295215883877658	0.0152122244337918	1.34919002720718	down
pos_797	Dl-5-(1,2-dithiolan-3-yl)valeramide	4218.79349291874	5084.61065328128	4245.68758224879	4721.92623629645	4497.31908240422	4682.42012517194	5185.99628702102	4819.80364553243	5612.98294048573	7132.43739659825	5607.89114129747	5293.81535930214	4575.1261953869	5608.82112837284	1.22593801544277	0.29388603688025	0.0237728456042626	1.21827078946556	up
pos_8067	5-O-beta-D-Mycaminosyltylactone	19924.5247051911	19448.0222014221	23084.99361025	21162.8390507267	25868.866643214	27514.887624387	33752.779593419	30550.7094936321	30514.2908648997	37631.588872555	27355.6165167291	26465.7411667186	22834.0223058651	31045.1210846589	1.35959931495226	0.443181540076053	0.00379165697925068	1.41912665273801	up
pos_81	[(2S,3R)-2-Amino-3-hydroxybutanoyl] (2S)-pyrrolidine-2-carboxylate	269.02684341274	224.996040244193	310.193392313537	308.45705058952	451.780752086744	253.608086672369	106.506880759615	99.4701755998173	231.080655478998	101.914714847477	110.333024888848	112.763468246956	303.010360886517	127.011486636952	0.41916549079495	-1.25440814783152	0.00161030029403505	1.52600528199097	down
pos_8412	4,4-Dimethyl-2-[3-carboxylatopropyl]-2-tridecyloxazolidine 3-oxide	265.344984335423	173.355300303074	230.683835807984	121.817674312656	252.757913972774	226.826976522595	139.950275925803	147.141558849243	105.566669629573	42.2159556335619	196.287629641811	137.246183873676	211.797780875751	128.068045592278	0.604671328768113	-0.725776921429074	0.0205545627177473	1.14194250142824	down
pos_8450	Arlacel A	528.720742590297	440.683058316101	351.994025318412	317.944393016048	465.697853566852	199.943791285916	251.982448678361	162.252661033568	293.445859243461	140.7077484322	302.93968707348	88.6813842577507	384.163977348938	206.668298119803	0.537968967173842	-0.894405141800046	0.0159580524282537	1.25331897702972	down
pos_8559	4alpha-Methylzymosterol-4-carboxylate	9612.42540994048	8603.25929618246	7693.53816514136	7215.1860440675	9650.33333433872	7763.54372970756	7850.50643371536	7036.57838177009	6568.09077443035	5614.34440053794	8250.29180762588	7466.00156392168	8423.04766322968	7130.96889366688	0.846601987638834	-0.240244219090322	0.0483292361819944	1.01865180603175	down
pos_8767	2-Pentadecylfuran	92.3204403134625	60.9301999669385	87.5158703649395	57.9643134250761	86.1204888032331	66.115352765792	69.8979087474434	26.0436700644483	42.2500945433143	49.0546368896261	57.8237340638634	46.8636952313084	75.1611109399069	48.6556232566673	0.6473510389644	-0.62737984042212	0.0118773358188131	1.28415414984601	down
pos_8853	2,6-Dimethylquinoline	2395.97028382946	2535.79120314285	2371.2164032837	2346.80889063961	2346.0283692961	2448.96968170469	2405.83490207723	2460.55482877931	2576.0880668319	2480.56671080324	2514.26567500083	2603.2533909982	2407.4641386494	2506.76059574845	1.0412452486851	0.0583099124320368	0.0417219738210385	1.12548226930405	up
pos_894	GlcNAcMan3GlcNAc2-I	331.769155179948	485.350200139499	588.174092951356	665.797903353024	550.345475514405	521.901761672215	417.180807901298	370.936635327045	355.591006261997	427.75981223726	352.914024213982	395.688422942417	523.889764801741	386.678451480666	0.738091250221312	-0.438128907187437	0.0294584351957503	1.30805567510154	down
pos_895	D-Proline	489.711158672408	600.21595921558	546.570830457568	550.750149681221	547.009720827982	592.817351617519	621.477291613739	569.923254282696	589.391580274699	648.622283885307	627.228276861205	679.087544359737	554.512528412046	622.621705212897	1.12282711987752	0.167135815097999	0.0137771344795176	1.25889413021019	up
pos_898	Acetylcholine	1029.67179876882	1188.09760285134	1164.8546836407	1164.35104632858	1279.02617807474	1248.95758955767	1322.61548863989	1457.95255601759	1527.9386870679	1524.68385210473	1504.79665906019	1535.52341828971	1179.15981653698	1478.91844353	1.25421373997748	0.326783229582498	0.000108079205651205	1.66539451110915	up
pos_899	N-Methyl-L-glutamate	305.354210973	408.022605544537	356.163552109376	380.289235897319	352.921191420533	374.625687225797	669.850390730446	643.107503528796	631.676095794758	712.033270542456	684.941043922292	770.75645418945	362.896080528427	685.394126451366	1.88867877948237	0.917377353576807	5.28020094586724e-07	1.80198621530974	up
pos_904	Homoanserine	869.171263844915	1310.65754916416	1324.42177324573	1441.81010473644	1790.33651669022	1111.64827882649	388.030204647688	403.675994533019	811.42584666627	583.35009547259	537.906985661636	420.774139947475	1308.00758108466	524.193877821446	0.400757522664174	-1.31919849326378	0.000721719646382869	1.62618810558404	down
pos_9101	Galactosylceramide (d18_1_24_1(15Z))	16165.5226598096	29966.7141062571	10625.3142787989	9242.80944658403	10587.8869277823	9865.70460725093	14350.6790482774	32712.1580699526	31361.0681212843	40182.2082538778	14721.64265749	32583.6319396603	14408.9920044138	27651.8980150904	1.91907234084244	0.940409096008303	0.0367609619405876	1.14310123717263	up
pos_9103	1-Hydroxy-1-phenyl-3-octadecanone	328.765966218066	287.632965833754	178.409350987697	227.551139866907	231.170869006939	295.16458952627	171.808261995299	143.095495638991	250.13150246864	132.918642087519	201.283141319847	154.449172560786	258.115813573272	175.61436934518	0.680370438812065	-0.555607635699289	0.0175398462677004	1.24248156343968	down
pos_9118	pc(22-6(4z,7z,10z,13z,16z,19z)_20-1(11z))	7315.22730237471	9075.25928775236	9496.75274680044	9162.42751777962	11167.5863456906	12009.9673810295	13762.0239984797	13606.8723292664	9545.70048876668	12379.2821243774	11653.9417404248	14355.8465072254	9704.5367635712	12550.6111980901	1.29327256971218	0.371026369138972	0.0168683134452171	1.2727517163806	up
pos_9120	PG(18:0/PGF1alpha)	5311.53443240453	7565.86375804609	5108.99130153661	5170.35116983345	4408.60734345679	4633.8378187815	6400.24040098709	7498.9301586778	7568.92713070608	6153.20345454927	5761.90758273639	7233.44629857033	5366.53097067649	6769.44250437116	1.26141869698701	0.335047222379507	0.0335295866672679	1.16385492625374	up
pos_9184	4alpha-Methyl-5alpha-ergosta-8,14,24(28)-trien-3beta-ol	70.0796756956485	45.0389669930065	42.1431683684474	33.7635213756723	42.1322356339256	31.7127293939067	40.701593963667	19.8161391386733	12.2769657406159	23.5232089105371	40.1603222930145	12.0539638357452	44.1450495767678	24.7553656470422	0.560773311716251	-0.834510404545277	0.0305514605518013	1.14235949609623	down
pos_92	5-Hydroxylysine	63.4990585716379	67.2866744233029	81.7140545087497	81.5761784120936	115.55201886767	72.3068001676692	37.8045595794772	33.4633802069044	60.5752374890647	40.1378184506082	35.8473544390707	35.2446789283669	80.3224641585205	40.512171515582	0.504369131848709	-0.987448111631054	0.00202273912878231	1.53449247421631	down
pos_923	(+)-(R)-2-(2,4-Difluorophenyl)-1-(3-((E)-4-(2,2,3,3-tetrafluoropropoxy)styryl)-1,2,4-triazol-1-yl)-3-(1,2,4-triazol-1-yl)propan-2-ol	17.1979726973815	15.7495846316698	33.8037241697781	32.463001193797	31.0074116327909	15.451094191662	9.99714185918287	30.2843714366999	6.29909112545896	4.02760788336208	1.52936736935409e-12	6.39228859671616	24.2787980861799	9.50008348357025	0.391291341929234	-1.35368490668788	0.0275122507816636	1.17005287772114	down
pos_9255	Oleoyl Ethanolamide	19.3156066975058	6.86863928553767	16.7412447021183	5.0806094615491	24.9150008575243	7.57104234168605	11.8684505395293	3.45013026071695	1.02830764734218	2.78289332176797	4.97491602743683	3.49613263085288	13.4153572243202	4.60013840460769	0.342900925237255	-1.54413629783633	0.0452091829078999	1.08845585609916	down
pos_93	Ala Lys	78.5681951484084	80.7064859468917	91.2349505119925	93.5672685741643	121.260308096761	75.3293143907821	47.457712237421	31.6718505475506	56.0094499532275	31.1443409743469	42.1462388151435	43.8673126612271	90.1110871115	42.0494841981528	0.466640516123419	-1.09961651994268	0.000313713583054083	1.65453315145176	down
pos_9325	N-Desmethylselegiline	14885.757114131	16645.0957383353	15729.7282689885	15304.9936025222	15961.6773172018	16250.3263076125	17030.247810903	16967.5523422639	16542.0349424644	16208.7187938217	16639.7648277462	17722.0211847582	15796.2630581319	16851.7233169929	1.06681708546995	0.0933128354808404	0.0109720588628138	1.34189549335722	up
pos_9356	7a-Hydroxy-cholestene-3-one	1049.53330323737	895.776820313281	822.87798769354	890.104707956446	982.98304029375	1015.11232840931	719.030798891944	685.431127559057	731.789592903995	549.493793651062	702.603760768883	614.697250147884	942.731364650616	667.174387320471	0.707703607132803	-0.498782822219685	0.000149293871152886	1.62916749557517	down
pos_938	9-O-Acetylneuraminic acid	172.396488917535	195.556053996817	182.790429120846	195.548195959833	200.048954571055	229.773262091068	265.261861772679	255.394095715107	263.475077867691	308.522398119269	257.661663934492	277.739896199402	196.018897442859	271.342498934773	1.38426703993615	0.469122281145944	5.74285994245233e-05	1.66639081833818	up
pos_9407	Octadecanoic acid	1867.23133853381	2226.7457646305	2008.69218164235	2586.60360424722	2276.51223454675	2678.96439739999	2590.07230612295	3051.75512107739	2383.22343991454	2796.21714814103	2637.35205401429	2508.73380820757	2274.12492016677	2661.2256462463	1.1702196403754	0.22677933693792	0.0388526187060423	1.1122567508434	up
pos_943	Phe Asn Ser Asp	713.144635543218	915.551810839392	797.778229674131	902.181058109893	782.863852178538	884.447883709633	376.117047881696	342.707546409904	391.207098000701	1000.52245465545	545.265645181207	350.249069703633	832.661245009134	501.011476972099	0.601699046250919	-0.732886024923917	0.0231753769659817	1.3292913868618	down
pos_948	Gaboxadol	778.344863338197	391.743295615365	408.679326237665	380.751774772906	436.133609618817	443.961500183724	557.013430353365	722.432189156272	605.882639909162	801.260370598365	690.797895288881	648.605951362374	473.269061627779	670.998746111403	1.41779550052046	0.50364945665273	0.024238123930191	1.25937199200641	up
pos_953	6-Deoxydihydrokalafungin	107.693229885028	149.758716980671	146.404396660068	152.95157485599	167.440790535968	149.019963755392	177.228474468667	165.174310080503	207.889573651973	212.736387934148	193.311811838853	193.611591518235	145.544778778853	191.658691582063	1.31683659963699	0.397076339126279	0.00188032535910576	1.45974176627318	up
pos_9537	3beta-Hydroxy-5alpha-cholest-7-ene-4alpha-carboxylate	265.410183758305	253.407703856029	259.816948786239	330.286165502109	223.093943541759	336.407028039031	203.430915376604	133.375000669073	146.196734493911	73.9411470390419	251.61767533728	54.7165307416871	278.070328913912	143.879667276266	0.517421861721931	-0.950587083903927	0.00533761234293382	1.44252148029766	down
pos_96	ancitabine	66.4371790637696	59.7368492133333	78.9428457874695	85.6392756262995	121.552265664892	85.7559089119609	36.8950817143436	45.4832480710838	77.3932275190697	39.8499301322047	39.6488428045775	34.4568492060536	83.0107207112875	45.6211965745555	0.549581983912978	-0.863593383572363	0.00751707414389866	1.36173368214367	down
pos_976	Ala Pro	356.797333193828	439.835062561848	472.945674150314	487.280927523711	595.746392988829	488.612499375825	253.124971970121	288.426335125808	499.944522676013	407.754557749688	302.013166438595	306.571962503188	473.536314965726	342.972586077236	0.724279374649565	-0.465381802720829	0.0250408976024787	1.21354641570431	down
pos_98	Threonyllysine	136.717043647674	129.085663881961	144.143293014029	159.192786237052	244.111153447384	155.218878804412	63.848568633394	56.4454494224799	123.715734352509	66.1301170224097	72.8590266801858	61.6806010283935	161.411469838752	74.1132495232287	0.45915726805082	-1.12293971254232	0.00227378370494589	1.50555438834947	down
pos_985	Guanine	19683.8709662446	26073.4977050387	22499.1991648018	22610.9108150037	22924.2238930695	28268.6771086556	28947.0717293886	29398.9121007362	29433.0770641788	33317.3450054808	30081.2665209874	32376.0260646964	23676.7299421357	30592.2830809114	1.29208227469236	0.369697938074789	0.00127722754985613	1.55205512547274	up
pos_987	cis-5-Octenoic acid	258.156198943696	280.297172431333	247.444688849039	293.749123979084	258.111499448375	266.741404619875	310.764009928326	319.359028996484	294.205081034063	366.691861444578	349.694354041777	335.171627944605	267.416681378567	329.314327231639	1.23146516340709	0.300375816394973	0.00112280825577376	1.52944956599641	up
pos_99	DL-Ornithino-L-alanine	100.907644769656	113.457397479259	120.434790076817	119.310239647571	169.536134446479	138.541884590948	74.2285419218301	86.8836601794688	118.007918840673	79.287069286891	64.1068347577226	85.9267205154969	127.031348501788	84.7401242503471	0.667080411644643	-0.584067416702945	0.00723884099637125	1.35435501300342	down
