# Supplementary material for: Integrated Metabolomic and Transcriptomic Analysis Reveals the Regulatory Effects of Curcumin on Bovine Ovarian Granulosa Cells
Source: Int J Mol Sci. 2025 Jul 12;26(14):6713. doi: 10.3390/ijms26146713 (PMC12295121; doi:10.3390/ijms26146713)
Supplement: Supplementary file 1 [file ijms-26-06713-s001.zip › Supplymental data/Table S2 Metabolic discrepancies observed between the control and Curcumin-treated groups in the negative model.xls]

#ID	name	GC-CTRL1	GC-CTRL2	GC-CTRL3	GC-CTRL4	GC-CTRL5	GC-CTRL6	GC-CUR-5	GC-CUR-6	GC-CUR-1	GC-CUR-2	GC-CUR-3	GC-CUR-4	GC-CTRL_Mean	GC-CUR_Mean	Fold_change	log2FC	Pvalue	VIP	regulated
neg_1068	Mannitol	417.912997080924	418.346739619873	393.679905337982	400.042897668813	359.963091015108	377.491824445785	487.158512450549	506.574014591955	412.305964263069	406.198590488738	453.488032811272	499.992282366238	394.572909194748	460.952899495303	1.16823250850147	0.224327436443372	0.0123160711471256	1.5182020760013	up
neg_1070	Gluconic acid	1145.00880931847	1129.16003894874	1192.31618594748	1078.83672786439	1514.26026121289	1353.90749438662	1689.45656273155	1770.01181395387	1595.37167186854	1703.06416073664	1461.49719208956	1763.60300893131	1235.58158627977	1663.83406838525	1.34659992254734	0.429321286961656	0.000593777353691226	1.76773418854623	up
neg_1071	Glycyl-Glutamate	135.778974791835	136.798501815979	168.056650220263	133.569722201998	205.936953818856	159.98946862133	92.9223755080386	90.8824846268529	122.505364427986	85.0049564476821	82.1221753676005	93.5922286038072	156.688378578377	94.5049308303279	0.603139375668858	-0.7294366709515	0.00158114930527395	1.70201331282963	down
neg_1088	Deoxyinosine	40.1934423840615	46.0769343699807	58.8891495545882	49.3550172664129	55.7210729095546	63.6503615206054	150.945129501606	107.379458037582	102.514035164898	114.664372364817	118.589789338673	159.195241078166	52.3143296675339	125.548004247624	2.39987791195074	1.26296101404071	0.00030715537990816	1.89370007258924	up
neg_1095	5-methoxycarbonylmethyluridine	78.2331486841164	57.5638768704424	80.5078921120531	68.2137988378833	141.101150425471	48.695245643893	241.604733870035	292.637465790132	368.615947249431	289.652846655323	263.651513655635	295.323192929081	79.0525187623099	291.914283358273	3.69266264919379	1.88466146818502	3.6529342184788e-06	1.88070301501209	up
neg_1133	8-Carboxy-8-demethylriboflavin 5'-phosphate	14.6987604962448	52.1400246836143	37.4279838017079	83.9014388364879	38.089914856639	66.4394703582245	258.037237772263	186.022285321131	174.416073501189	506.645864250012	254.845450565243	242.335005621969	48.7829321721531	270.383652838634	5.54258714675988	2.4705595489374	0.00588806062575578	1.64248429658613	up
neg_1199	Uridine diphosphate-N-acetylglucosamine	9143.02865416529	8741.61865720837	10188.159328107	9811.05755767992	9799.19812069025	5917.89044724141	4659.46044264524	6396.57473894248	4778.90117438322	1726.15491865881	6113.29278591536	5921.99603123875	8933.49212751537	4932.73001529731	0.552161455440743	-0.856837913200704	0.00185346573879523	1.62151848459516	down
neg_120	Glucosylgalactosyl hydroxylysine	719.174830315106	792.204346456868	833.085924590477	819.604999885835	875.875616870176	842.75470905261	780.121153375863	720.230916367335	747.990545177051	669.00730511004	707.720592572387	806.727427850768	813.783404528512	738.632990075574	0.907653051125467	-0.139787159787591	0.0315483746262992	1.20616804678461	down
neg_1218	(2E,6Z,9Z,12Z,15Z,18Z,21Z)-Tetracosaheptaenoyl-CoA	389.305367553409	512.53153674934	796.764019128029	812.779977497491	656.759333812064	499.11749804911	392.675721119747	363.095608942663	254.039057701491	251.39305906696	320.977491710747	262.415657488032	611.209622131574	307.43276600494	0.502990716888223	-0.991396320747039	0.0060856940544554	1.60028746403617	down
neg_1241	S-Glutathionyl-L-cysteine	2104.6990728404	2112.69963635863	1707.04758419425	1427.9484736267	2344.28483462573	2327.9417118786	1154.79760331352	1193.92841053876	1875.95034505683	1614.33933014199	1222.1523153151	1084.68025911387	2004.10355225405	1357.64137724668	0.677430752377897	-0.56185461455654	0.00837025523156913	1.48770179557308	down
neg_1283	Doxyl	18.2567367430776	18.7686136923607	24.0228110946184	22.8536650843101	22.5588857734259	24.9450722300548	50.4408308499989	54.3105916322298	51.5314030778408	42.1425259018656	49.0626343487073	59.6723500151534	21.9009641029746	51.1933893042993	2.33749478167248	1.22496314426716	8.83294683943202e-06	1.96093194086729	up
neg_1288	6-Oxopiperidine-2-carboxylic acid	102.038877708766	109.58580248518	121.139466670323	81.4583398781782	100.947991879895	101.280956011307	213.868486573825	223.265107458266	197.987965566398	209.042902575674	202.85684354873	266.557241695768	102.741905772275	218.92975790311	2.13087110130469	1.0914433255782	1.19220849849408e-05	1.95720448108462	up
neg_1291	L-trans-alpha-Amino-2-carboxycyclopropaneacetic acid	26.2311021176731	33.7462512281616	27.6152695243483	22.7030835038625	36.1036367073465	42.2364265469761	73.1702555164098	68.036411544308	61.3892439727617	59.7290104137329	58.2645304848027	66.639254883847	31.4392949380614	64.5381178026437	2.05278515086901	1.03758263962581	7.25770119685648e-06	1.94120913543733	up
neg_1293	N-Methylglutamic acid	705.586981229883	735.920366149344	730.02427177344	682.861214167228	770.840160754652	788.2098292051	1387.04382477579	1393.80204332914	1296.78684973999	1270.42930306039	1323.25574039286	1478.31623824897	735.573803879941	1358.27233325786	1.84654799571893	0.884830761750562	2.22884107282292e-07	2.01221425421207	up
neg_1295	L-Glutamic gamma-semialdehyde	16.5997959674937	23.6603807338977	14.339362415225	18.0253621428171	11.1449415499901	22.5415191463884	37.4774788311012	41.5237191816936	44.0482218110494	46.5628184477214	37.4084302429277	49.8043821991914	17.7185603259687	42.8041751189474	2.41578177523897	1.27249013761003	4.62392054758679e-06	1.90556400739285	up
neg_1300	Alanylglutamic acid	66.3423921034589	67.9644637060388	165.955338549868	143.31003491114	334.943485942708	114.411504687898	1.50643280897047	0.947590661857908	62.6094106186688	19.0279688097701	0.672230024449925	0.149505199984233	148.821203316852	14.1521896872836	0.0950952510251678	-3.39448289383622	0.0199529937709929	1.46296120875905	down
neg_1346	5''-Phosphoribosylparomamine	10536.0507672712	11846.9074041782	10172.1459667701	11317.9981675849	8473.77275529206	10038.5928709615	8832.47109300562	8189.29320434892	7568.60880307035	9889.89113984232	8742.05241665779	8387.78962309008	10397.5779886763	8601.68438000251	0.827277697687898	-0.27355640536008	0.0126116131573758	1.42179115361841	down
neg_1349	mycosporine glycine	470.293095591825	403.78104640149	312.174849328453	195.914273528956	333.084826468927	402.227616702948	97.6438090423517	90.9209796726879	112.317018703774	49.7968092991807	65.607770129691	107.627737870835	352.912618003767	87.3190207864201	0.247423912696395	-2.01494315616825	0.000733068847260918	1.80245249134023	down
neg_1356	UDP-glucuronate	435.663939386994	426.558231066048	507.082084275116	475.552213089434	585.427238765304	339.079006263792	179.738941555572	331.877492143552	380.093446155333	16.0606301049941	276.812345055646	286.739039863276	461.560452141115	245.220315813062	0.531285370476433	-0.912441107714785	0.00827451461374239	1.51926648235	down
neg_1358	UDP-N-acetyl-alpha-D-glucosamine	43125.5217626311	42689.7028572775	49503.1726725862	47469.750923635	48198.4210979977	28569.5701996313	19077.3836433885	27995.2707986522	21187.5245752937	4587.32968026558	26649.1272167962	26074.9608292429	43259.3565856265	20928.5994572732	0.483793590777238	-1.04753643804398	0.000874461712700167	1.68435949257884	down
neg_1424	Delpazolid	150.185417195273	193.347660598696	200.23093631885	138.983427519326	203.663240439589	244.635854276979	85.9296589318879	105.907722435119	60.3514979034933	47.2646827704313	42.9363741765218	120.703189754541	188.507756058119	77.1821876619991	0.409437729650779	-1.28828404217912	0.000324159875679295	1.67604552096144	down
neg_1434	TETRAHYDROURIDINE	114.846995831731	97.5931069197123	128.350193159488	110.622500766403	241.283089440635	116.334989753005	43.5539629521587	28.0940850989075	82.6603390892887	45.7846121919223	35.1299772542217	39.140107400882	134.838479311829	45.7271806645635	0.339125603447472	-1.56010838521501	0.00758307125772375	1.58806908050362	down
neg_1445	Uridine 5'-diphosphoglucuronic acid	6045.83632882565	6566.70410970355	6976.96815504904	6949.02020006149	6773.37572455269	5106.38470936681	3295.61770057507	4045.01021954407	4685.343873661	1429.85620465729	4332.75546192603	4119.35985942688	6403.0482045932	3651.32388663172	0.570247758561689	-0.810339224052783	0.00112202515337084	1.72485036800175	down
neg_1446	ManGlcNAc2	1141.18094017359	1197.61215204986	1128.29901859132	1154.5926613257	954.354543381288	1106.59241054497	1410.99834679279	1515.21674386463	1109.6517214368	1468.96924155784	1398.8806535009	1482.33101420384	1113.77195434445	1397.67462022613	1.25490197052841	0.32757466923078	0.00355028635482883	1.66843839190008	up
neg_1475	Nicotinamide Adenine Dinucleotide Phosphate (NADP+)	1715.77527926006	2211.43511303068	2134.74435886618	1984.02438400326	2098.34141448415	1907.86809526054	1713.66462687978	1421.95095757557	1470.94215940521	1614.749341033	1562.05831537609	1651.40502685839	2008.69810748414	1572.46173785467	0.782826315211772	-0.353235840982673	0.000867179655870806	1.69581649023051	down
neg_1477	8-Hydroxyadenine	666.839010228974	878.225691083747	753.618124411864	702.548949613002	726.768433954555	885.468986357452	925.678149979442	871.888856560297	879.901798954482	983.874919384547	916.100421946028	992.533337407008	768.911532608266	928.329580705301	1.2073295058487	0.271819471932034	0.00621176350226241	1.5955308369773	up
neg_1480	L-Rhamnose	427.117623813437	432.6771706904	443.577459046057	437.75389391485	422.731285605365	458.129461557894	762.134005800661	665.194489822242	700.002231324512	782.45835152554	740.035318984606	776.407307414548	436.997815771334	737.705284145351	1.68812121599108	0.75541850086411	7.09828614949186e-06	1.98727848083384	up
neg_1486	Trehalose 6-phosphate	266.704900485612	281.355225757174	236.138386050946	203.290018030997	219.784458404623	345.646234482521	166.118521662532	158.265702845384	126.378582478879	147.754394242065	145.410248769815	182.703658811021	258.819870535312	154.438518134949	0.596702709940806	-0.744915765942791	0.00297391583541213	1.59414307849609	down
neg_1536	Guanidylic acid (guanosine monophosphate)	5358.08237913441	4321.61320102431	5587.78263444596	5223.21889838745	5219.93611836379	3837.23135830388	3515.87727332323	4348.07969217049	3552.30874214918	2474.05319998847	4163.94303956229	4234.82279981979	4924.64409827663	3714.84745783557	0.754338259517185	-0.406716494607988	0.0130050912626068	1.39441400945882	down
neg_1552	Guanosine 3',5'-bis(diphosphate)	648.507056467251	427.507389914933	787.15652338701	729.388751128979	702.978342325507	431.145965118996	443.490895692583	607.140956293494	328.085249950919	257.33989056076	438.762089349007	498.275093446369	621.114004723779	428.849029215522	0.690451392101904	-0.534388242810883	0.0401917473564927	1.19560242999033	down
neg_1612	Uric acid	9773.51159987109	7319.98951967928	9372.03810376008	9126.24574469326	11222.3122365867	16196.9332434211	3039.80186346208	3244.16193252674	6062.29096282058	5963.48683554632	3119.33910886268	2683.23356661635	10501.8384080019	4018.71904497246	0.382668147122734	-1.38583427723762	0.00206004515586422	1.65761026810012	down
neg_1629	Glutathione, oxidized	160197.281298888	159010.97934629	160766.139133174	150675.904050752	169722.929993691	174581.488551163	178582.425393836	202931.623174574	206099.666557519	218089.645620962	197687.005948907	188456.21699634	162492.453728993	198641.097282023	1.22246352198804	0.289791416153267	0.000538455969948058	1.73286295042805	up
neg_1719	trans-Dec-2-enoyl-CoA	531.385983671219	563.377294525907	510.957307351254	548.544266055441	462.560923286855	422.604439487116	534.223478016364	504.129554284878	595.933302985584	682.080004473845	613.029487867715	571.310106328275	506.571702396299	583.450988992777	1.15176387909709	0.203844982950935	0.0466400421611509	1.08949578824642	up
neg_1720	(S)-3-Hydroxy-3-methylglutaryl-CoA	423.296709126292	477.904558191294	464.295262955186	430.428064705452	447.235692793681	490.147210174841	541.564995361366	473.697978582875	502.858717679073	543.351562325047	561.580864131692	554.638049489394	455.551249657791	529.615361261574	1.16258129389266	0.21733160068966	0.00208845168906212	1.66201882463548	up
neg_1748	8-Hydroxyguanine	2758.04906192029	2643.40508004305	2833.31692566661	2648.85066958831	2651.42429538203	4150.82420306323	2045.39186797054	1801.95275658056	2521.70058191465	2543.6018554729	1939.17370027619	1666.55394237786	2947.64503927725	2086.39578409878	0.707817853336356	-0.498549943473207	0.0158458515132497	1.38934957875934	down
neg_1750	Glycyl-D-proline	103.796102852579	108.013675200168	119.343517711724	112.383990205201	118.636696771245	115.701527309154	76.8631150315016	97.7724325778633	110.414066595401	104.957528915983	90.6064368562038	88.4322152945351	112.979251675012	94.8409658785813	0.839454718211395	-0.252475589348387	0.012679383024471	1.51743571259954	down
neg_1760	Alanylglutamine	481.970058857917	482.816114455691	544.7652741635	555.085839952495	527.406589082928	507.605421877299	430.131754661419	396.002812679027	360.257571419936	362.189361692281	387.828220060488	450.316873129188	516.608216398305	397.787765607056	0.769998914032684	-0.377071683782118	0.000128444321605852	1.75489644736396	down
neg_1805	1-(5'-Phosphoribosyl)-5-amino-4-(N-succinocarboxamide)-imidazole	3.52620131010851	1.33085741300515e-09	10.9997447956985	18.1561741185696	12.160082370997	10.2364400538293	142.439495764886	143.966975276276	95.904636920816	111.815338813609	138.799228921146	144.173419840882	9.17977377508896	129.516515922936	14.1089006217564	3.81853367110515	9.82051019724254e-06	1.99878417954372	up
neg_1815	Dimalonylawobanin	2595.91648824544	2765.56345728296	2887.7174245004	2860.73758568217	2648.76406421437	2682.42643974507	2969.52353277356	2948.93602310577	2785.45213684956	2772.85784518492	3073.38037215174	3339.89935178471	2740.18757661174	2981.67487697504	1.08812801810521	0.121848299438127	0.039902869321226	1.30260794686592	up
neg_1818	Pyrazine diazohydroxide	28.3700269916938	22.152530848737	19.9994117464945	21.0777753589917	20.1994640115444	35.2002637373852	9.51562911805892	9.78558206980303	22.2307564755603	25.7742122520738	5.08093411899954	8.76726109999766	24.4999121158078	13.5257291890822	0.552072559491149	-0.857070200458979	0.0284876451351454	1.3216155869687	down
neg_1823	L-Theanine	23.9448250035524	21.1358471996037	29.1621777035872	33.682241744488	88.6178666938514	16.5065873748731	1.33085741300515e-09	4.70469669225923	30.1207920172151	1.33085741300515e-09	1.33085741300515e-09	5.05582781628013	35.5082576199926	6.64688608829117	0.187192685133294	-2.41740403458201	0.0465436903803462	1.27927731036138	down
neg_1828	Glutamylcysteine	402.260551842509	464.503328597795	487.607529399168	479.987544027356	563.290479483691	509.00770289889	324.912228121002	401.264572437034	460.009691065806	435.076755594168	375.976012834259	362.1313241267	484.442856041568	393.228430696495	0.811712724818783	-0.300958864780161	0.0115833393682848	1.45252123735046	down
neg_1832	3-Methylcytidine	92.0987246739671	130.09123119338	144.695429165932	145.684666817965	166.093841515507	175.29041797556	231.838681693967	196.348301501388	179.7868954391	161.742252262796	170.582499277159	204.660828466699	142.325718557052	190.826576440185	1.34077367305679	0.423065726193972	0.0126688778441511	1.4686362362088	up
neg_1842	7-Cyano-7-carbaguanine	189.809685873445	180.405450188089	191.16968121355	179.911697176379	172.284055488318	208.192083097485	229.628513312042	232.380953878419	230.389498445541	217.793626979848	206.131302562655	227.626039731774	186.962108839544	223.99165581838	1.1980590998287	0.260699077514637	0.000256047983697032	1.78184377793724	up
neg_1863	2-Hydroxypyridine	132.967223153699	160.154386429999	149.003605755702	150.605035348414	160.097392088472	206.654119263248	198.219768531984	172.299902267807	202.809128063555	246.265363965721	185.374235827092	198.066949643963	159.913627006589	200.505891383354	1.25383868239754	0.326351744411109	0.0184125311414127	1.36005227183221	up
neg_1866	(1R,6S)-1,6-Dihydroxycyclohexa-2,4-diene-1-carboxylate	1609.52501385235	1731.35004360433	1691.77197986724	1595.3374876017	1477.27710679608	1658.10759646627	1512.01909025387	1240.97523127727	867.999552548516	1091.71835689122	1336.26759871412	1456.62913946711	1627.22820469799	1250.93482819202	0.768751933244781	-0.379409961477682	0.0104558165124031	1.41815194816853	down
neg_1878	Ethyl nicotinate	292.47926055527	327.140134896518	325.440367328281	308.876371694956	310.902262932755	306.250290834696	304.129305697539	283.481030996219	271.522426719364	291.705056378841	280.380747697732	308.03760267132	311.848114707079	289.876028360169	0.929542346704425	-0.105407504095645	0.0187361161623154	1.27620933158834	down
neg_1880	7-Aminomethyl-7-carbaguanine	2151.57153898745	2614.27649865417	2383.16630563996	2315.63692134257	2522.48369031328	3117.47049186467	3116.4629828822	2780.80105297821	3035.64129638262	3664.02642802149	2866.88748780891	3065.36575434512	2517.43424113368	3088.19750040309	1.22672419797245	0.294810927123548	0.0120526283282417	1.43687689735073	up
neg_1887	Indolepyruvate	221.1906264583	187.462359548608	215.650775547977	213.024272744145	220.989306062068	219.454412555139	251.13362593946	277.278546625151	283.238979887257	279.564520428608	227.714058211182	250.840103865945	212.961958819373	261.628305826267	1.22852131562225	0.296922889589152	0.00153553410552596	1.63400983886842	up
neg_1892	asp-ile	236.952805608472	225.911899532859	247.514287030066	248.888863722508	388.702251632568	201.011167318371	138.623032733374	143.604401917176	264.030559971915	182.097237189588	136.177955281584	157.93864419695	258.163545807474	170.411971881764	0.660093086918048	-0.59925860592336	0.0278653909608642	1.3654187068511	down
neg_1893	Prolyl-Serine	437.46886277299	469.280676009863	498.788158941178	468.724400299673	572.199577184549	536.69991265236	263.292793301823	259.637945450235	437.407455508215	308.730854335223	256.524959167328	264.362547730298	497.193597976769	298.326092582187	0.600019979734587	-0.736917553859385	0.000326348227754907	1.80646674307557	down
neg_1895	Thalidomide	39469.4517158063	42449.9939439962	40021.3959302929	39678.4446698864	40275.4798918269	47684.3743756387	47592.8180841163	47181.8516821566	47206.8175110664	51642.43652293	43562.5836242886	48441.8317418057	41596.5234212412	47604.7231943939	1.14443995024076	0.19464176541637	0.0052152204953053	1.55744928406324	up
neg_1898	(2S,3'S)-alpha-Amino-2-carboxy-5-oxo-1-pyrrolidinebutanoic acid	61.9440873680347	57.5328164848382	76.8643122242571	73.3939041353498	100.764786587747	76.0103178088999	56.1595181108504	41.9750372138247	47.8439479114646	43.5182207358015	40.0838449252884	53.2018197153137	74.4183707681878	47.1303981020906	0.633316714886182	-0.659000938479434	0.00514962319227062	1.57331073585404	down
neg_1900	5-Fluorodeoxyuridine	12971.893979939	14000.4588306145	13252.4884484633	13123.0576836599	13408.5214797317	15973.5391352712	15829.0677647209	15823.969005122	15560.1384598786	17276.5587387203	14444.494620736	16189.3854888601	13788.3265929466	15853.935679673	1.14980854078283	0.201393652248875	0.00629369113727509	1.54368343035515	up
neg_1902	1-[(2R,5R)-4-Azidooxy-5-(hydroxymethyl)oxolan-2-yl]-5-methylpyrimidine-2,4-dione	8954.3938243024	9660.19293521367	10134.4152079557	9593.24014790761	11236.6112047815	8462.77404695157	7300.86732017202	8035.61359609492	7981.01635300187	5186.4376798067	8685.50188609829	8837.3211240012	9673.60456118541	7671.12632652917	0.792995648934108	-0.334615144819908	0.0153513428279471	1.37633221416293	down
neg_1904	Prolyl-Glutamine	475.154473734942	475.682392165569	533.438165857699	489.541222679443	526.769607656592	486.401314778894	690.505585711942	689.997452227084	773.282227678327	699.980997107041	663.723741642516	735.394143139168	497.831196145523	708.814024584346	1.42380395216765	0.509750510976388	2.19672529044685e-06	1.91398813716604	up
neg_1906	D-4'-Phosphopantothenate	23921.8141739897	26819.6987351374	23881.3665294871	22555.8439013917	23490.2811526681	27061.1729063674	20780.518187251	21218.7358844706	18790.1214710095	23135.7842402235	21445.9248047124	21815.8897945942	24621.6962331736	21197.8290637102	0.860941052272009	-0.21601363369521	0.00562481839048953	1.42969782769574	down
neg_1916	Adenosine 3'-monophosphate	6022.22915870711	6284.61964572698	6848.35898442155	6612.46357262271	6989.08101959213	6609.33093423034	5220.64743686171	5855.75161599494	5947.18603330006	4156.376612489	6152.19391621848	6073.48762088784	6561.01388588347	5567.60720595867	0.848589456263431	-0.236861341654614	0.0234521252195769	1.34392439744926	down
neg_1921	[(2R,5R)-5-(2-Amino-6-oxo-1H-purin-9-yl)-3,4-dihydroxyoxolan-2-yl]methyl dihydrogen phosphate	4081.22582020897	4077.02367799897	4620.08954851542	4444.6826548519	4934.60729442139	4498.96625620726	3212.85421035191	3764.99469505657	3932.92442395774	2609.62421207478	4055.67224126251	3846.93418808222	4442.76587536732	3570.50066179762	0.803666175972512	-0.315331730646217	0.0103149148411544	1.45605875992974	down
neg_1942	Lactose 6-phosphate	152.595665268661	176.157092235814	195.316827173124	206.848907300783	202.810388054031	234.537580691495	219.095670275253	216.433252011794	207.941524716265	222.827440165481	239.18302318327	260.710034420525	194.711076787318	227.698490795431	1.16941724401301	0.22578977030392	0.0415657219344538	1.30040844491469	up
neg_1953	Acetylloboridin	901.512626812467	1097.08905738634	1196.88000667281	1152.68499381026	1408.73345141707	933.106664619841	941.826244029992	723.801338118223	888.246006723773	775.450448861028	976.48738747413	1004.15601242343	1115.00113345313	884.994572938429	0.793716298922157	-0.333304663434969	0.0315029587176231	1.28520495428567	down
neg_1964	dTDP-L-epivancosamine	591.777392000643	717.506044292416	608.29158397974	653.811459591471	641.639757271625	660.128617033548	551.464315680699	510.345451967849	594.861143698739	643.203266450094	603.605880888637	593.690939134156	645.52580902824	582.861832970029	0.902925684485731	-0.147320843655137	0.0368997465438339	1.24634699487378	down
neg_1996	D-Lactic acid	2310.85241226131	2729.6377702366	2497.07432817304	2387.96902336971	2390.23243604392	2919.1075859763	2367.7646046179	1876.95766380246	1262.58371290936	1766.9262282927	2115.32408762719	2299.78872947198	2539.14559267681	1948.22417112027	0.767275486974503	-0.38218343067522	0.0154454177684677	1.28068323726409	down
neg_2013	5-(Hydroxymethyl)-1H-pyrrole-2-carbaldehyde	13.2774605407004	30.5182874172474	23.0948310681606	24.1520551194606	20.0017312537532	31.622971275402	37.8116635691153	41.4914223383763	23.6955738525089	39.9799657670569	35.6299233446639	34.8963987993433	23.7778894457874	35.5841579451774	1.49652297889213	0.581614431378079	0.0111782008026135	1.50604472535445	up
neg_2034	Asparaginylglutamic acid	135.329974547627	140.811857648776	137.103919401562	153.497625298771	150.108047623999	148.507873419325	88.9935594986711	71.5880291407924	78.2403251490919	130.980412581404	104.610695216366	86.6063992596683	144.226549656677	93.5032368076656	0.648308075248593	-0.625248551818328	0.00141629110487736	1.74409515277659	down
neg_2139	Nicotinamide ribotide	359.382548375179	365.030072303437	459.702738300416	442.120316443239	577.63930996582	370.57951815924	253.619377271275	413.840391057032	262.003596904174	160.724719367284	365.639880621356	360.034728733232	429.075750591222	302.643782325726	0.70533881700076	-0.503611656970944	0.0340416819549209	1.19836439656835	down
neg_214	Prolyl-Methionine	223.227729133825	260.648423441706	251.92349846153	254.923055278457	283.023176501053	270.313746991363	226.737385007414	205.518467088592	242.274029628931	243.67911681212	190.829455803795	200.109106691073	257.343271634656	218.191260171987	0.847860753405469	-0.23810074857399	0.0101346368564861	1.46565465269817	down
neg_2145	Inosine	19302.7242452874	19583.8967017213	22091.5381916314	20954.0881941252	23013.8559907586	15997.1879369262	14845.7004946188	18779.5660318204	15556.6805145768	11692.0254223602	18323.340510831	18052.4229771075	20157.215210075	16208.2893252191	0.80409367843222	-0.314564506994706	0.0256912485603075	1.28361571869018	down
neg_2146	4-(beta-D-Glucosyloxy)benzoate	395.910539277377	402.372097302883	453.084584940506	440.679924839177	443.886367003079	329.40364240556	283.540746492983	372.536738431218	370.213486064917	281.897139360742	379.221738071767	392.63165372862	410.88952596143	346.673583691708	0.843714823055017	-0.245172646769292	0.0439858340690825	1.23006919865187	down
neg_2158	3-Sulfopyruvate	875.332960213795	1130.04378307417	1016.44607791903	1023.3913734062	865.163443457554	995.784528073699	648.565644235774	630.891467759936	409.354456936781	567.923550599331	763.687310450162	709.694179235113	984.360361024075	621.686101536183	0.631563527090236	-0.663000237187313	0.000273845013689628	1.70048274191828	down
neg_2159	2,4-Diamino-6-nitrotoluene	316.7814497434	353.107182273816	310.327068900011	339.40779012162	283.00386150547	316.1154585329	164.452158044298	160.2340023414	68.1594482852962	134.402646813428	168.868394084149	181.636338226464	319.790468512869	146.292164632506	0.457462554505806	-1.12827443813486	1.91653761522063e-05	1.85757747378452	down
neg_2160	1,4-Dihydroxy-2-naphthoate	569.939307036507	595.575051481044	552.265565352737	580.364739653719	494.405406697175	544.808568313856	355.883420676381	295.299364956842	159.190481420154	248.77035104506	326.129932500728	329.090026253115	556.22643975584	285.727262808713	0.513688746860246	-0.961033625303602	5.91754381750947e-05	1.84034897175131	down
neg_2161	RESAZURIN	506.437440103853	520.692655802536	589.512764417253	631.257955680927	624.058374961846	567.188216981617	252.176681580874	348.021395005218	343.059363606534	447.415016190689	354.00897999957	257.129990056563	573.191234658005	333.635237739908	0.582066189373903	-0.780744877059777	9.65919438182858e-05	1.84554714624104	down
neg_2205	D-erythro-1-(Imidazol-4-yl)glycerol 3-phosphate	694.770073695602	585.044396978032	737.060506153831	743.823798898806	605.425764666064	600.112867618414	898.84028795868	1008.43626738374	1020.52500669201	610.312319389506	1027.83139643814	1090.45984181091	661.039568001792	942.734186612164	1.42613881565651	0.512114415801562	0.00880710752403912	1.52157985999155	up
neg_2211	L-Phenylalanine	10497.4215901198	9974.75608917137	11061.177211588	11232.6769564606	12848.9095265532	11199.4202218118	7542.70274719473	8481.28964504953	10890.212375764	10422.7718680025	8184.66634844201	8190.21571551706	11135.7269326175	8951.97644999497	0.803896908047727	-0.314917593215119	0.0108532436694749	1.50961468727385	down
neg_2224	1'-Hydroxyversicolorone	1232.42722744551	1112.25809876503	1633.11006095529	1533.79540715492	1766.06201935156	1430.99515513296	533.894973501655	890.525876661533	1428.92232938253	1548.74825868076	913.622617171209	658.600851123215	1451.44132813421	995.719151086817	0.686020944688675	-0.543675471350485	0.0468965977089516	1.28710303064576	down
neg_2240	Serylisoleucine	241.797210084413	189.306036990384	357.473436567994	361.613789161449	455.104800768692	121.283042407881	1.33085741300515e-09	9.53121216624607	91.1010032332116	33.9946188621394	62.4280821730479	1.33085741300515e-09	287.763052663469	32.8424860728844	0.114130308838824	-3.13124612530385	0.00317482742451629	1.73665653654004	down
neg_2245	5-Aminopentanal	120.481796988206	122.838682893812	175.012848127555	157.047765259206	172.582887751317	168.651072622428	280.444237228015	368.748617508986	226.609957218074	280.72869983621	309.404642699699	317.293365504899	152.769175607087	297.204919999314	1.94545083337823	0.9601045201012	0.00021364751811967	1.87890984516484	up
neg_2249	D-1-[(3-Carboxypropyl)amino]-1-deoxyfructose	548.946237657032	529.660933417647	583.25014355993	562.363521444665	550.602383823142	568.329398751653	933.568623462421	993.912855431873	864.004592327456	933.484584288007	917.97953690111	988.799296004389	557.192103109012	938.624914735876	1.68456248661557	0.75237394431506	9.27275478957065e-07	2.01172677629387	up
neg_2272	2-C-Methyl-D-erythritol 4-phosphate	2054.54250283038	2055.1879962419	2352.09411550036	2277.07293269058	2210.8673128868	2128.8452273954	1629.40494793843	2101.00170099549	2049.95543128945	1645.99031658081	2147.96661890757	1945.73000950265	2179.76834792424	1920.00817086907	0.880831292324005	-0.18306237203556	0.0410577481202667	1.26061917753668	down
neg_2314	7,8-Dihydro-7,8-dihydroxykynurenate	378.11096477603	362.625130043819	444.629489685146	416.759166930615	406.87071297329	375.953506901741	256.893218669481	360.816669023537	349.863035669229	247.084291806757	360.285997520065	303.26115287085	397.49149521844	313.034060926653	0.787523921120945	-0.344604348710089	0.00876020362709464	1.51407991346716	down
neg_2315	Biotinyl-5'-AMP	262.629785752684	171.633842536349	56.6358554685778	68.3915795446478	248.489862190979	191.746861727458	1.33085741300515e-09	75.99291981304	74.7314430807041	109.415083837707	9.87105094395383	1.33085741300515e-09	166.587964536783	45.0017496130111	0.270138060322327	-1.88823117636614	0.0180782303447412	1.39232599516136	down
neg_2322	Glycyl-Phenylalanine	139.216092071136	98.6825060917998	154.669253230455	170.634739509281	229.896823417892	127.037557261977	21.7434927053524	39.1145227346152	67.0445367514086	29.6908833281379	43.3608954049163	18.8544914307103	153.356161930423	36.6348037258568	0.238887066973401	-2.06559934456068	0.000754225706862543	1.81260324971944	down
neg_2342	N-(5-Phospho-D-ribosyl)anthranilate	155.889140783905	159.358678313197	176.998055329089	189.136564784149	165.498669768562	166.011356702179	123.44941644657	138.864337574876	139.364411337536	142.375935158308	129.160386594874	145.20377937441	168.815410946847	136.403044414429	0.808001139524974	-0.307570767274315	0.000502001561446879	1.76016850321871	down
neg_2540	Flavin adenine dinucleotide (FAD)	10992.1792518134	10951.9526348439	11830.1563250857	11766.9468680543	11876.7126522929	10849.8925157745	7963.75808582861	9070.02062982948	10266.7764060498	9418.98213726002	9178.66907205828	9589.48253707967	11377.9733746441	9247.94814468431	0.812793969556425	-0.299038396669156	0.000320236963367505	1.82565398693908	down
neg_2623	Moroidin	199.919621423831	274.272866954365	337.964509676231	318.164878697823	311.683932479251	173.629372549434	129.351527082369	162.455166151079	181.310590577381	91.0500963766732	94.9351492145022	75.053215845263	269.272530296822	122.359290874545	0.45440688190387	-1.13794341054344	0.00175617286584652	1.71081827438029	down
neg_2634	Cowanin	65.7974295200259	69.5330546384921	129.415537267087	104.600457365641	197.770615986542	79.769335754819	1.33085741300515e-09	1.33085741300515e-09	113.400372976171	68.7783150256049	1.33085741300515e-09	1.33085741300515e-09	107.814405088768	30.3631146678499	0.281623913268832	-1.8281582534917	0.0222360841416572	1.39785298432602	down
neg_2684	Ribostamycin	95.2270169649027	73.3359254209451	166.414617921934	199.433556607621	128.268797830715	46.490547939755	41.9430849272358	37.0194026745255	34.8549700508849	27.1272060098056	13.5421586026186	16.2517018381209	118.195077114312	28.4564206838652	0.240758087211565	-2.05434383499491	0.01181492309957	1.59316494617716	down
neg_2728	CDP-DG(18:1(11Z)/20:5(7Z,9Z,11E,13E,17Z)-3OH(5,6,15))	117.506216534345	72.0372868864935	109.428181735616	183.299502892782	251.20081032979	81.9178800871685	13.1500334609713	10.0574387259588	107.640134853199	14.8610444096074	5.97597051350091	1.33085741300515e-09	135.898313077699	25.280770327428	0.186027109203143	-2.4264152183762	0.00921657574534322	1.54964506323003	down
neg_2773	(3b,6a,12b,17a,20S)-Dammar-24-ene-3,6,12,17,20-pentol 20-[glucosyl-(1->2)-[rhamnosyl-(1->6)]-glucoside] 6-xyloside	119.402009559743	56.0944811298708	129.510384260223	118.698704818289	124.515130952897	180.027220263343	37.4165552344424	73.3020828375885	101.837638763994	124.042422131491	27.9902516011227	16.9553782388079	121.374655164061	63.5907214679077	0.52392092386959	-0.932579014708791	0.0363501618231632	1.25826282367131	down
neg_2801	C20912	127.966855271928	91.1647687238088	171.525501512505	171.714048485591	129.557621026502	61.6858744678861	13.6791722019134	36.5112763921596	89.8455239577648	21.3329482675032	42.8361149241576	61.8133749271513	125.602444914703	44.3364017784416	0.352989958185531	-1.5023009524164	0.00440287323418219	1.63691515417807	down
neg_2841	Scytalone	45.1259451200236	48.8222916450549	46.3432970984344	35.437857217387	55.8508066799165	51.2914844824961	62.97128578835	52.0367504756478	47.3517574616665	71.0779876586072	67.862886669664	78.3234641955896	47.1452803738854	63.2706887082542	1.34203653486598	0.424423947210603	0.0195937112786648	1.45346381934751	up
neg_2852	Vindoline	135.35511934482	114.665110060195	107.56968308129	103.04229595043	99.9115089247537	79.8622567842885	37.9912420038555	82.0305797507394	84.4436049397732	93.3590327456709	45.5000386814554	62.0020762308102	106.734329024296	67.5544290587174	0.632921288551314	-0.659902000727364	0.00842328770730366	1.53138032989907	down
neg_2858	5-O-Caffeoylshikimic acid	1530.15655632762	1492.83504779297	1693.84058885375	1636.84670457796	1568.87748445213	1583.15575599988	920.338469228855	1032.50506184072	864.06958994833	920.894349412849	951.84153522416	942.876519655281	1584.28535633405	938.754254218366	0.592541141950962	-0.755012766652047	2.02917426390573e-08	1.97389460881464	down
neg_2890	5-Amino-6-(5'-phosphoribosylamino)uracil	19243.9081677008	18594.0346080052	20242.015362833	20301.10843865	19479.5728592098	19523.7893728342	11705.7220534167	13200.3357237588	11149.8831913605	11670.1181755529	11727.7147921111	12366.0838715914	19564.0714682055	11969.9763012986	0.611834623521568	-0.708786344039829	3.4807371469138e-09	1.97962657854147	down
neg_2899	Glipizide	70.1347807998093	68.6072051426143	128.221838833838	81.5299902299306	103.639187654827	84.1185708643558	95.2350446277732	145.973796206233	175.002078098236	152.964879308264	138.73002118894	100.100987350279	89.3752622542292	134.667801129954	1.5067681787259	0.591457470599225	0.0180757244529058	1.27849509188969	up
neg_2906	Imazamethabenz	1067.15654256965	936.918624666173	1056.52238527231	1057.26138558893	986.007631368321	975.213818026292	815.283240528477	1065.43362630776	632.047175030311	698.884101471497	741.403237498529	838.710167213695	1013.18006458195	798.626924675045	0.78823789826991	-0.34329697934762	0.0158905931431088	1.38745912680976	down
neg_2912	Penilloic acid	22136.2456303849	19291.9702451893	21741.5183238885	21794.138184464	19826.9002538045	20046.3975463107	16598.8409619406	20785.1229814126	13805.0167963544	14588.9538924163	14711.8631107647	16910.7968276216	20806.1950306737	16233.4324284184	0.780221102632468	-0.358045075438641	0.0050605673592638	1.53359224598329	down
neg_2913	Aflatoxin M1	1423.5747520264	1281.80981837357	1420.24763099229	1408.70049933931	1269.59997646131	1302.63023732098	1194.85531738921	1424.89010600427	979.873803590512	1073.34139681367	1033.64340479851	1165.47673070319	1351.09381908564	1145.34679321656	0.847718179920087	-0.238343367843157	0.0234652159430372	1.30374546885266	down
neg_2918	S-Methyl-5-thio-D-ribose 1-phosphate	69.8763379328128	62.8304417501715	94.5010446181013	77.4780902942735	75.797323434897	67.389062454319	58.8498809135384	66.1626844697737	60.857978714754	52.5447047321888	55.1887748451716	57.2947704752217	74.6453834140958	58.4831323584414	0.783479562748117	-0.352032452744064	0.0142868922378982	1.47237902804532	down
neg_2931	dIDP	974.537564869375	679.058141895505	954.508458042835	1052.54061810763	990.792744606622	904.706791154601	463.730628530907	651.266557359515	321.221703668991	349.844982169993	391.515326900576	497.536017299441	926.024053112761	445.852535988237	0.481469713977231	-1.05448304421024	6.06864155636421e-05	1.79402974001083	down
neg_2932	Hovenitin I	188.371672070325	115.993870119495	214.440405992328	254.697052211256	156.796950580754	145.074932053791	20.4673585428934	111.463020208889	16.2586791194318	1.33085741300515e-09	16.1392979934735	15.6646793073204	179.229147171325	29.9988391955565	0.167377012439169	-2.57882669314775	0.000249607464149254	1.76926261458565	down
neg_2933	Cabbage identification factor 2	325.863979120253	147.870439119466	194.514322023699	261.804512044865	161.92117620824	138.630391519338	45.8500131649694	113.347276074335	1.33085741300515e-09	31.9246847310424	24.9466728066954	32.1752409375857	205.10080333931	41.3739812859931	0.201725105959462	-2.30953744728155	0.00161342797305504	1.69260116018497	down
neg_2939	D-Erythrose 4-phosphate	148.458665438194	106.51777877378	150.595545611394	149.22799335659	149.053810956647	138.87460273714	71.6872525460121	119.660435589145	52.4163244929977	53.7141086652783	51.9073515181338	70.0462914419164	140.454732812291	69.9052940422472	0.497706931212289	-1.00663161633944	0.000406159885395613	1.7229251385665	down
neg_2944	Adenosine 3',5'-diphosphate	106.634726509661	81.4903268349363	125.780391416067	109.746150943927	101.003170848679	87.3092315881462	44.4816460016656	54.6539314895915	23.1855300617086	15.0067045000885	20.3159429002732	29.2569145252832	101.993999690236	31.1501115797684	0.305411217075257	-1.71117504479692	1.4468260873372e-05	1.86458082905522	down
neg_3096	Cyanidin	222.308434307812	237.732900885556	220.710504575305	232.525517602686	231.721676929988	235.694811611735	259.278565086963	272.979089282048	226.280057967311	233.766668078403	264.96867481405	254.789842043094	230.115640985514	252.010482878645	1.09514712602482	0.131124699715037	0.0311697948371368	1.43033240471149	up
neg_3146	4-Nitrophenol	824.943028576116	857.602069439767	916.134397467973	935.805337319872	944.821276202507	898.357120796062	827.018228543428	806.281386743064	739.720165004336	784.044757310073	870.527757977319	892.005728621149	896.27720496705	819.933004033228	0.914820771396693	-0.128438971758247	0.0288938946487321	1.18766198070893	down
neg_3171	Tolmetin glucuronide	13.6662033105876	4.36010937291506	1.33085741300515e-09	1.33085741300515e-09	1.33085741300515e-09	3.60120900376588	4.48050121617417	120.495973753673	147.167277109428	112.279768038241	56.4806263998445	20.6994462260174	3.60458694854352	76.9339321238963	21.3433420311813	4.41571419205739	0.0270072998658834	1.32224086477555	up
neg_3213	Stizolobate	12.758723406394	1.33085741300515e-09	1.33085741300515e-09	1.33085741300515e-09	1.33085741300515e-09	37.314705742484	57.5949006817238	254.500720652838	1.33085741300515e-09	357.435423750803	148.577825350167	100.383358086208	8.34557152570024	153.082038087178	18.3429064882808	4.19715035126858	0.0435155678624422	1.34490652855241	up
neg_3247	Enterochelin	611.690610131965	485.236270836987	531.588738751387	441.205713166753	560.776665748286	399.968872597376	404.204656654173	375.506422485447	422.607106506901	334.313168016553	426.517132294	472.701083209357	505.077811872126	405.974928194405	0.803786899071284	-0.315115031796402	0.0285009043359918	1.31541612025593	down
neg_3300	Pulmatin	6.28515043024927	1.33085741300515e-09	1.33085741300515e-09	1.33085741300515e-09	1.33085741300515e-09	9.28156371573031	20.0609878594102	187.336721115417	1.33085741300515e-09	253.431047913657	162.757492737755	54.7145967510652	2.5944523585505	113.050141063106	43.5737972564916	5.44538893787188	0.0459625814922948	1.32731471348216	up
neg_3305	(2S,4S)-Pinnatanine	629.687834172035	512.39959623885	631.011829872711	656.796882477684	692.628062201644	489.031197248428	1225.91311226856	1375.61405192346	1288.58587861829	1040.87455838861	1610.10518456154	1455.11595638066	601.925900368559	1332.70145702352	2.21406232263391	1.14669583245795	8.41503322093086e-05	1.89692499328166	up
neg_3309	Penicillin G	480.385031821258	363.020796885524	478.070769980921	500.253257810388	550.18855221732	353.498374369274	929.112133797512	1066.19631474565	1018.83670395279	831.434237460337	1352.33212466492	1169.39028852104	454.236130514114	1061.21696719037	2.33626718770536	1.22420527778577	0.00016857281414123	1.86367722504905	up
neg_3395	cyclo-Dopa-glucuronylglucoside	177.697941728715	112.483866390537	122.921050995177	100.515094435056	180.270648734902	170.073853928302	318.359228612581	861.49152053993	809.939651405565	695.013322825538	844.440308281999	468.609489490092	143.993742702115	666.308920192618	4.62734635331367	2.21018508755831	0.00207752599499593	1.73023586981214	up
neg_3412	1-tridecanoyl-2-hydroxy-sn-glycero-3-phosphocholine	633.136238651187	643.133239581832	692.058362419966	695.013454958418	676.61840956235	726.553334916553	489.81896178036	555.827262001098	607.05774785527	607.929050656447	548.838431243414	544.491027555755	677.752173348384	558.993746848724	0.824776029986089	-0.277925689827686	0.0005047925824805	1.750875831812	down
neg_3573	N-Arachidonoyl Valine	237.05715147508	234.462716309634	263.24775749637	257.849199065942	249.331894545612	249.708909447958	92.392770172673	129.506056051915	102.464668524493	81.6810947878658	109.627849194417	115.32555336587	248.609604723433	105.166332016206	0.423017976852498	-1.24120912051409	4.98743988202606e-08	1.97628154972849	down
neg_359	1D-myo-Inositol 1,3,4,5-tetrakisphosphate	9458.79473381717	7686.5366029664	8591.26133653264	8270.02999814235	7564.84203743907	7580.21619137599	11524.5900503935	13558.6198889303	9649.91660505098	8711.88844868748	10374.1571450564	11335.0993992889	8191.94681671227	10859.0452562346	1.32557565365063	0.40661901047824	0.00976781756736512	1.55153379610885	up
neg_3720	Hexosylsphingosine	904.00527846702	841.856578230292	882.970911199968	830.235163543411	864.562893434917	1031.48526101972	1101.97386809036	1008.30365633289	816.707269178957	1224.18254546289	1170.34959539403	1015.18250840556	892.519347649221	1056.11657381078	1.18329824064033	0.242813738990626	0.0409427632317634	1.33736934986817	up
neg_3797	3-Oxododecanoic acid	2464.25751294473	2507.84531484961	1756.20866282804	3588.88819075112	2034.19792171811	3788.64465404261	5576.54284799956	6614.39696800703	3867.51249009406	3082.46392710962	5152.40338303409	5951.16557933127	2690.0070428557	5040.74753259594	1.87387893499517	0.906027748341778	0.00573317770383347	1.60881547873479	up
neg_3808	11H-14,15-EETA	1.36406330427377	2.54499541415027	2.7792090325651	4.040946104398	4.07234776340649	3.50865706641644	1.80724380179751	0.620234856819153	1.33085741300515e-09	2.18862559979712	2.08446669209224	2.92368457862448	3.05170311420168	1.60404258841023	0.525622096378088	-0.927902169179515	0.0401116020945376	1.13211475412858	down
neg_3810	LysoPE(0:0/14:0)	191.687799550383	166.821113862641	173.205863356335	163.184858335601	193.794828653535	219.350907837206	293.029311563881	237.362776601516	294.953479397957	337.916403226733	276.709828651044	254.114144245732	184.674228599284	282.347657281144	1.52889582603211	0.612490109519561	0.000362733875349165	1.76026507442761	up
neg_3817	17-Aminogeldanamycin	99.7166748007868	50.6703844939519	39.9842025464488	35.2495336456335	42.7827355225003	58.3212010636343	66.0757940396494	124.002726064944	81.6340432392803	222.18480735562	204.893791049797	67.7780990044794	54.4541220121593	127.761543458962	2.34622354999009	1.23034048101215	0.0499999638335278	1.22999381933565	up
neg_3822	LysoPE(0:0/20:5(5Z,8Z,11Z,14Z,17Z))	5553.7612329397	4438.568980824	4102.07114553847	3745.93684467088	4114.81166411619	4473.8872073954	5020.15043796322	6066.75720903517	4684.04047494389	8230.91031683186	8245.55822499815	4968.17076735727	4404.83951258077	6202.59790518826	1.40813255226958	0.493783146120821	0.0438644944241069	1.27030946558089	up
neg_3834	Gentamicin C1	4862.90027863149	5045.65372000983	4523.35801020203	4570.9626114124	5459.7380304172	6242.1105440295	7541.33978447918	6547.07432080498	7242.16686543191	8398.77892881465	6804.50664457988	6496.81127373973	5117.45386578374	7171.77963630839	1.40143513247091	0.486904968609904	0.000434002954908225	1.7306338010314	up
neg_3839	Novapikromycin	4915.26058467919	4415.85830940994	4687.05567572809	4064.80196202686	5074.47086874787	5326.21115961111	5520.15786095192	5656.97833027722	5282.2186587732	7090.15738497403	5650.8072578429	5364.22734339642	4747.27642670051	5760.75780603595	1.21348691086014	0.279158547105434	0.0137692508653322	1.43680611199179	up
neg_3849	LysoPC 16-2	84.1492076228221	68.7565321636996	44.8545864299125	56.4167845548958	119.421250455209	121.899122727761	149.70304556808	130.417797327744	118.451171988679	169.180753578834	140.444392889083	92.9507304573493	82.5829139923833	133.524648634962	1.61685562036811	0.693190856870512	0.0139949202004783	1.42578382672546	up
neg_3853	Taurochenodeoxycholate	1.33085741300515e-09	1.33085741300515e-09	0.307304636216937	0.168449298221342	1.33085741300515e-09	0.143517862535492	1.16298159628681	1.16767069822735	1.33085741300515e-09	1.03241501276951	0.626567276040693	0.465881859963336	0.103211966827724	0.742586074103093	7.19476720507206	2.84694800767141	0.0186933925061343	1.5179297288805	up
neg_3877	3-hydroxy-tetradecanoic acid	66.4527287495588	59.2995076958044	59.0385386530578	36.4023896918466	39.2710556889789	36.4148408796618	27.6118863073491	26.1874403899841	14.9007439343396	19.4223162628491	25.8206862673512	27.4241113651343	49.4798435598181	23.5611974211679	0.476177686226592	-1.07042807764847	0.00401255072645578	1.61965053405163	down
neg_3882	LysoPC(20:5(5Z,8Z,11Z,14Z,17Z)/0:0)	36.0550184645896	35.6839337900902	40.6166692350903	23.7369090103217	48.8724924394153	43.1842380423366	52.9170685210877	45.3925176935024	71.3922006645899	93.3317665566044	66.9303819892141	46.7516934200262	38.0248768303073	62.7859381408375	1.65118057899387	0.72349790715166	0.0197504088695964	1.3447066479105	up
neg_3891	Aurachin D	1009.44876124185	1004.74647038637	888.15881023946	922.998362189367	1123.66531457705	1187.5593750155	1307.14148710402	1121.47272975174	1371.64870499816	1554.73041232162	1160.91886833052	1133.99294114447	1022.7628489416	1274.98419060842	1.24660784455344	0.318007696365154	0.0152173900036855	1.36771422710295	up
neg_3899	Cytochalasin Opho	1217.53069290157	1020.58890401628	1150.75781774356	1066.32224670267	1306.00861663096	1319.28636726879	1539.85026451527	1496.37473692191	1293.39547853625	1966.0147216631	1779.31941724939	1355.2258987816	1180.08244087731	1571.69675294459	1.33185335066603	0.413435237128125	0.0114859989020661	1.50828584467982	up
neg_3904	Arachidonoyl Serinol	323.534512677328	334.754113462661	367.134774024097	370.731392490021	383.419154253561	333.914448809865	262.681587850158	291.556862813403	271.173101588993	271.876497918547	262.407955126551	292.687285166811	352.248065952922	275.39721507741	0.781827472444426	-0.355077814861112	0.00016733877368815	1.8244167601068	down
neg_3928	LysoPC(16:1(9Z)/0:0)	10406.4385406842	10386.4738775513	9611.09067284862	9486.83345466407	10861.1693187638	12559.8766922274	15289.3082802997	13738.0409499465	14021.8025115628	17473.3209697605	14142.543969555	13487.3460167984	10551.9804261232	14692.0604496538	1.39235099539051	0.477522943570079	0.000377844512195837	1.76422536195924	up
neg_3941	Salannin	665.181140330069	621.753209696313	634.457095873715	632.108432475671	879.265018374917	787.834375703455	936.606430078251	974.550138760952	1159.3030471432	1304.33824253005	933.552383988408	849.049221481108	703.43321207569	1026.23324399699	1.4588922251322	0.544873308882674	0.0039695640486185	1.53257388337475	up
neg_4003	Ursodeoxycholic acid	2021.39804051078	2076.41814788086	2049.77962800642	2037.88006184043	2033.09460995834	1992.85109167534	2298.25664187283	2473.69356243205	2310.86124697698	2306.36849955505	2281.869786567	2435.6500858752	2035.2369299787	2351.11663721319	1.15520537318365	0.20814935773192	9.34910322616788e-05	1.92069419345718	up
neg_4020	LysoPC(20:4(5Z,8Z,11Z,14Z)/0:0)	12106.6908055261	11639.3077550528	11136.8759610234	11044.7813265377	12291.1118660003	13881.1063390791	14718.4994617328	14871.1184003324	14845.2101885059	19070.3118635133	15832.9550983776	13528.0063485402	12016.6456755366	15477.683560167	1.2880202993483	0.365155330671744	0.00483342959553616	1.57481470274723	up
neg_4035	Carmamycin A	63.6315547542987	42.9978847273885	33.677295161515	32.2902802350538	35.386801839129	32.9372002951664	52.1010201332952	78.8223188291932	44.2777295961732	119.901404313981	109.962833259405	54.8988421377751	40.1535028354252	76.6606913783038	1.90919063008048	0.932961161066133	0.037477647350832	1.29850339129465	up
neg_4037	LysoPE 18-2(2n isomer)	930.673195407398	822.66333946031	766.896093493862	749.275787224406	987.774222143741	1060.87020561421	1293.89652103248	1205.6793553187	1228.87063877051	1558.3974938522	1292.71618306959	1102.40315943046	886.358807223988	1280.32722524566	1.44447961120345	0.530549840438859	0.00073634495261188	1.7039549030217	up
neg_4104	Glycerophospho-N-Palmitoyl Ethanolamine	3573.46418612904	3224.01477735967	3415.75007905458	2896.50875506986	3657.3617375419	3730.80023487013	4405.60127335447	4259.62685220591	3910.12888202417	5609.29420369357	4657.07464817195	3781.0074084296	3416.31662833753	4437.12221131328	1.29880297818663	0.377182597875036	0.0105816855092181	1.50635675303096	up
neg_4105	Novamethymycin	114.135478404295	78.5324259208527	90.9162516598984	79.7300150721496	111.492143204817	105.888731709026	136.546782752607	126.589400186965	105.17093329295	185.031850109457	156.162991863852	103.24066298839	96.7825076618398	135.45710353237	1.39960315975342	0.48501782673201	0.0293156984259272	1.33442784044193	up
neg_4119	5-Hydroxymethyldeoxycytidylate	629.080178433058	705.056696496329	676.944693788407	610.252699420293	781.855481894519	768.959434376242	708.287051939652	833.818750616695	878.109033086712	810.476232058177	792.931781612502	735.242517043438	695.358197401475	793.144227726196	1.14062684626448	0.189826894086111	0.0299852295526059	1.24559111438475	up
neg_4123	4-Chloro-2-nitrobenzylalcohol	1965.76284427268	1860.02157032303	1915.24729503545	1805.23227077577	2259.24684617375	2269.07577286382	2308.06796511275	2401.78951151712	2766.40552251684	3091.87822087864	2489.14794786818	2109.3572375274	2012.43109990742	2527.77440090349	1.25607997263597	0.32892832127758	0.0143278201152006	1.37709660528972	up
neg_4136	1-Palmitoyl-sn-glycero-3-phosphocholine	14105.4365846061	13742.2657686126	13753.8697324653	13233.6515025843	14027.5422918188	15682.7843764625	18222.7992863104	16989.7414297731	15900.8864900573	20523.6409775554	17931.5643247672	16657.4518248442	14090.9250427583	17704.3473888846	1.25643613426099	0.329337339641444	0.00152676272891825	1.73022004730204	up
neg_4146	Glu Ile Arg Glu	299.276154359121	305.703802228742	228.969526942767	253.947120341757	326.485805893451	312.824949690407	369.972546967934	432.18028655936	409.211932855416	461.458602971688	362.753031507196	309.154142432596	287.867893242708	390.788423882365	1.35752695265978	0.440980841921053	0.00435861600282071	1.53146337048234	up
neg_4153	Avermectin A1b aglycone	75.8268002375256	71.3300011017419	35.1605905589087	43.0870410679258	50.6670833860438	73.1517348270004	83.2229157933694	99.1722097112433	99.9917311606389	127.287218483378	75.4041383665905	49.0582322512233	58.2038751965244	89.0227409610739	1.52949851982347	0.613058710724572	0.0422145540828677	1.1782336969648	up
neg_4154	16alpha-Hydroxyestrone	1.82728002621496	4.56721736743785	1.17254586973484	2.45765765022493	5.90325031055865	1.33085741300515e-09	8.18626082318548	13.6548183031002	32.7817357070893	29.4905965954141	10.8947572744466	7.48513096445324	2.65465853758368	17.0822166112815	6.43480747879162	2.68589698550153	0.024046742512274	1.30635635493448	up
neg_4175	LysoPE(0:0/16:0)	13332.4973518	12971.5823256304	11395.258928704	11234.1967960182	13044.4963358685	15443.9965765978	22521.3427260991	19740.3301068421	21670.0516466176	26830.2806089425	19842.7160150426	18646.9829761694	12903.6713857698	21541.9506799522	1.66944352780936	0.739367292246581	0.000281546707952798	1.80194824390464	up
neg_4177	LysoPE(0:0/18:3(6Z,9Z,12Z))	507.487161722878	449.156397787738	331.574637612108	348.317960405104	445.205296002738	504.014647996566	693.858244683992	650.161330944642	760.767513383978	882.510194461221	641.326069733133	584.799373000804	430.959350254522	702.237121034628	1.62947415021832	0.704406465517632	0.00063276833349272	1.69108967317574	up
neg_4214	LysoPC(15:0/0:0)	1013.6462617322	758.080661472927	784.982916523941	688.030099723471	819.237353341951	913.435881843918	1010.55314148215	1141.85583154948	1040.06793713463	1626.19730852262	1399.19639077902	936.661264441676	829.568862439735	1192.42197898493	1.43739963368207	0.52346122350447	0.0189601653888788	1.40300461592962	up
neg_4218	1,25-Dihydroxyvitamin D3-26,23-lactone	271.791664216655	273.009233286706	356.908633772697	372.003191678723	374.785582872431	434.984927304666	624.71324388376	542.386800730789	593.902555578137	830.651598739472	589.238345041648	479.259127642136	347.24720552198	610.025278602657	1.75674640112847	0.812905943059022	0.00162890078396843	1.66952509374852	up
neg_4250	Cucurbitacin B	1983.83474425478	2024.09810837675	1453.80273054337	1603.72182339931	1825.16639767503	2079.23953732629	2482.22351082293	2196.27648521571	2426.77894086934	2644.29955361182	2300.49765544329	2072.62607954641	1828.31055692925	2353.78370425158	1.28740913042962	0.364470605728804	0.00290518362316432	1.57184823712841	up
neg_4251	Tenofovir exalidex	1768.26301487405	1670.10737613804	1553.22533136264	1566.66808132436	1870.3376996506	2203.68644542712	2269.54057995355	2246.22315299897	2378.22858334661	2746.77886494968	2285.63709635822	1951.14434089752	1772.0479914628	2312.92543641742	1.30522731187892	0.384301081249138	0.00385585101891336	1.54453132594089	up
neg_4315	1-Stearoylglycerophosphoserine	4654.43564304822	4353.76377250382	4167.77941830023	3659.32226140057	4792.34761892485	4887.94738509256	5358.99593665955	5018.69695556855	5326.51731600095	6140.50043364608	4960.02398525546	4477.30967565506	4419.26601654504	5213.67405046427	1.17976017531986	0.238493614636607	0.0229340665088138	1.30509188230698	up
neg_4325	N-Eicosapentaenoyl Phenylalanine	236.835168953699	232.964011639579	123.45781932625	211.222599404395	307.605714992244	506.265904262813	756.537826016212	640.28416997126	506.725858144751	636.571541517683	597.725779289757	623.054572275512	269.725203096497	626.816624535863	2.32390824935856	1.21655311056327	0.000382434538754389	1.83282659461532	up
neg_4330	Ricinoleic acid	1492.54574710499	1307.69332065316	1268.09622979998	1103.23624799056	1323.03584423482	950.768153891403	1022.43014961157	993.583723283038	917.604718151288	921.947037231839	1106.20743126254	1007.86249104421	1240.89592394582	994.939258430747	0.801791060177734	-0.318701763092306	0.0226968621971588	1.39674357487224	down
neg_4331	LysoPE(P-16:0/0:0)	9972.54740202632	9897.86952705091	8538.28178136508	8399.9483848887	10235.4939173315	11082.0154341651	12349.7471096204	11382.8731235525	13889.0118822069	15081.2786657779	10992.0941813771	10373.6525350147	9687.69274113793	12344.7762495916	1.27427413104986	0.349675673954553	0.0145437608944928	1.3734686952337	up
neg_4353	Cucurbitacin A	19471.0609471228	19043.8547054423	18549.5233724791	18195.139180798	23740.7557758993	22166.8725852496	25731.0214696445	25366.1794451204	30991.9843055518	32744.2785018065	24240.2861710585	21987.3582040547	20194.5344278319	26843.5180162061	1.3292466886095	0.41060887241466	0.00912104046769674	1.43570770338391	up
neg_4358	1-Oleoyl-sn-glycero-3-phosphocholine	409.774509331165	434.7537376522	282.817104489876	308.245543389165	601.454245248239	613.737546897726	957.719636423141	748.890057060124	1006.74196898431	1323.63280546622	790.968041140326	663.004411962412	441.797114501395	915.159486839422	2.07144740606162	1.05063919083253	0.00294277306171038	1.59033835038044	up
neg_4364	LysoPE(20:1(11Z)/0:0)	15946.3598739351	16064.8696455353	14520.9611194519	13939.645412825	16571.2741405921	19039.3154965844	23172.3549235036	21028.1250705864	22033.868890181	24465.4321293051	20493.7540810379	20567.1137783029	16013.7376148206	21960.1081454861	1.37132933445607	0.455575086163952	0.000125736559424345	1.80791135295818	up
neg_4368	Avermectin B1a aglycone	1456.16634994914	1372.9181067823	1079.65941475522	1108.95248143096	1427.26053928812	1554.88568526027	2056.94832663779	1734.20391112684	1794.05069998668	2022.35338668055	1765.19298148605	1530.40652172522	1333.30709624434	1817.19263794052	1.36292129777093	0.446702255764682	0.00157984280910926	1.63978807875296	up
neg_4382	Gentamicin	180.368302555019	153.665279598209	36.5241749497176	35.5498217140257	62.587807662316	143.418235713382	236.705382665092	248.056119435779	337.153246797828	496.292501518606	248.235827204055	146.827582780607	102.018937032112	285.545110066994	2.79894221968923	1.48488170476427	0.0113504312104649	1.4139915754092	up
neg_4388	Cyclohexenyl	391.178596903776	413.868836212506	441.901673001055	468.515834345995	456.449630185951	438.764769604399	379.299255205501	429.698982110366	370.362372317122	368.090700571145	417.879376934858	420.120168618634	435.113223375614	397.575142626271	0.913728016680068	-0.130163303106185	0.0433636886474402	1.12855781239878	down
neg_4434	Lupinine	86.5040106234022	76.3630324744601	97.6632991036247	93.3464838349898	87.3766646819612	90.3301910982047	118.348974013137	109.83986122758	96.1449956734563	103.17898941988	103.726667303964	114.038142604454	88.5972803027738	107.546271707079	1.21387780008086	0.279623194171128	0.00168389424752366	1.68072619893826	up
neg_4485	Annonisin	105.382558729943	111.236775328052	83.2401024716544	95.9840272013151	96.6940047347945	107.583507108241	85.1155719128229	94.7699514278422	97.4201581711355	74.1005143343133	88.8637830252613	83.5305355201013	100.020162595667	87.3000857319127	0.872824873169072	-0.196235879698846	0.0411003039194514	1.21128195994098	down
neg_4530	LysoPC(0:0/16:0)	1079.37614144103	918.000942022491	1007.62423605719	834.535048604244	1169.83869086901	1147.63981051682	1380.54015905467	1221.86509374735	1160.40362351655	1226.56648992063	1161.47057519867	1155.50529372155	1026.16914491846	1217.7252058599	1.18667103945779	0.246920056700103	0.0162324575395612	1.44649818262996	up
neg_4533	Povpc	1143.38907932114	1159.4642368821	835.315111461266	923.442419483788	1097.49059822649	1339.69342899823	1634.77300284224	1457.46576767367	1636.2002721903	1755.29689389737	1421.06762615735	1284.08788630338	1083.13247906217	1531.48190817738	1.41393775718315	0.499718612806677	0.00136198914502525	1.63123558112597	up
neg_4561	LysoPC(P-18:0/0:0)	1304.14406453439	1261.9291553855	965.469029971354	1057.88682386351	1202.48359753713	1376.05415891714	1460.95784847051	1334.72987959921	1623.35286641408	1686.04322823103	1393.34077943972	1153.58687389439	1194.66113836817	1442.00191267482	1.20703843655993	0.271471617560614	0.0365176123946463	1.18446703526046	up
neg_4569	N-Stearoyl Asparagine	96.2278035753504	88.0062317204929	103.371747482105	101.091912444047	123.085024411946	91.3167601393219	178.472961278788	206.730162601317	219.290029530951	172.192792276097	195.328391465595	178.09050525639	100.516579962211	191.684140401523	1.9069902743765	0.931297485945071	4.70611477066496e-06	1.89513023901552	up
neg_4651	LysoPE(18:0/0:0)	33934.9681733909	30148.073374951	24911.1376351744	25492.9599800129	30550.7712444994	36074.2940848082	50268.5072852443	45044.5807271685	52720.765113276	61351.7958423619	47144.9324514806	39334.5191497897	30185.3674154728	49310.8500948868	1.6336011225628	0.708055762706427	0.000622723532054087	1.71732455400532	up
neg_4656	homoharringtonine	8912.04379148473	7861.3980597723	5723.69989288269	5840.21306468936	7536.30735066109	8916.6095995979	12616.4767062355	11733.7406525378	13004.9932305503	14768.8163913824	11161.8362591512	9213.95685813059	7465.04529318135	12083.3033496646	1.61865104297514	0.69479199562672	0.000865231810048701	1.6666229831116	up
neg_4671	24,25-Diacetylvulgaroside	22925.2858367136	25957.4857090655	23602.018743769	24609.4618408084	21568.0447281513	23507.7766773126	20272.7306055721	17102.6009628893	13689.4900436956	17211.8842332995	16887.1635197224	18035.3123296228	23695.0122559701	17199.8636158003	0.725885407021332	-0.462186281887847	0.000175891440986691	1.74761477769088	down
neg_4682	(Z)-7-Hexadecen-1,16-olide	238.945517501445	235.844976937001	191.238946929088	212.089121823827	184.855274757182	174.568888977765	156.45448626989	181.334951775444	162.238505099795	141.205604288572	157.132148107881	140.602337338462	206.257121154385	156.494672146674	0.758735850043872	-0.398330388641795	0.00452730363777624	1.61044201085408	down
neg_4729	Chaulmoogric Acid	602.656592877298	601.072190321944	684.310185209315	680.584697687832	643.518989433682	782.19854702265	1183.10920368926	944.001531130193	1032.77601092584	1404.71008745127	832.427078610137	866.780141012795	665.723533758787	1043.96734213658	1.56816950159801	0.649081507092421	0.00664208003597673	1.5809661072021	up
neg_4730	LysoPC(17:0/0:0)	7469.62221421653	7630.4536715246	5466.35567932499	5998.7408899324	6608.1127714518	7204.18941401083	9008.09034435714	8457.65442459842	9308.17985639528	8281.79271492909	7645.71193404309	7268.83976652245	6729.57910674352	8328.37817347424	1.23757786948795	0.307519303688971	0.00724677515089668	1.44091500954355	up
neg_4731	LysoPC(18:0/0:0)	28381.7784137293	29422.4672913576	21225.4773777041	23196.253718167	24898.7349013745	27580.6614180947	34033.449019949	31864.4354511377	36599.8338260298	33189.2595119216	29677.4301339247	27345.283737427	25784.2288534045	32118.2819467316	1.2456560996778	0.316905824565257	0.00697375307244439	1.42818460279328	up
neg_4747	LysoPI(16:0/0:0)	5334.38560612783	5378.29084952957	4482.41664051528	4670.72517123506	5581.23041087265	6769.57222875186	7151.98565643757	6887.73388164013	7847.44959410881	9279.38633580831	6499.36297205737	6106.87740046336	5369.43681783871	7295.46597341926	1.35870226634975	0.442229351675651	0.00811681427438093	1.45821203673614	up
neg_478	2-Oxo-3-hydroxy-4-phosphobutanoate	19164.7825075205	18959.6459602497	19689.0057161299	18793.478552117	18747.1812395782	19347.2790487993	22713.869466324	23255.3512171179	19608.5063260892	18991.8701506096	20887.1386862309	22709.2689036595	19116.8955040658	21361.0007916718	1.11738858368132	0.16013098551691	0.027353398558051	1.48359546745621	up
neg_4791	Hexadecanoic acid	255.581181745356	244.464885826249	193.772606647012	179.129880344666	166.461333711317	161.21436522208	168.358245275076	163.900396531874	170.450543488858	128.580086934656	151.607655395531	158.178500636623	200.104042249447	156.845904710436	0.783821770651263	-0.351402450533071	0.0472111790143968	1.27140720052892	down
neg_4881	6-O-Acetylaustroinulin	1442.55960777957	1433.47329613557	661.463826694693	1946.33169579085	777.079476535393	2173.64042578663	1013.36433587328	756.072339210773	619.169212077875	381.77842012707	726.504288223889	612.078637253659	1405.75805478712	684.827872127758	0.48715913083028	-1.03753498837063	0.0320298065646669	1.29045732753841	down
neg_4889	Hypogeic acid	527.6534546552	495.525985405742	362.719207374487	340.474643882475	384.191795258613	326.161569875363	297.113134625081	325.481237635125	366.505070765019	323.909986913852	300.328288157162	283.856397455755	406.121109408647	316.199019258666	0.77858306779247	-0.361077124820013	0.0480437829037943	1.30102052766065	down
neg_4908	Dimethisterone	419.478927630604	249.930466740032	290.682186528374	182.060861242197	313.219111643897	181.978189548574	176.0423127898	155.907057240278	180.093506318699	137.157143347724	165.461064352824	155.681463127197	272.891623888946	161.723757862754	0.592629980935462	-0.754796481323893	0.0285796343109468	1.41240249681012	down
neg_4932	Mestaline	2809.5410579681	2907.05058302656	2450.25804473764	2396.20810631176	2628.11841297064	3049.4401876048	4215.45911090383	3539.72475641846	4711.29379679	5323.95979975504	3135.72532921511	3163.74145029765	2706.76939876992	4014.98404056335	1.48331218846642	0.568822269641882	0.0141160741165865	1.43402750609412	up
neg_4993	3-(O-Geranylgeranyl)-sn-glycerol 1-phosphate	676.265007780677	854.810272737126	677.419185112822	1214.22800415666	852.236701735923	1101.86307384539	1390.41920582455	1207.02874567133	1238.57441943462	1162.81769572606	1664.08685050911	1666.87761333563	896.137040894766	1388.30075508355	1.54920585996241	0.631528863568186	0.00348972293031431	1.59507358399045	up
neg_5001	Metabolite M6	3595.30884549109	3820.06934481162	3633.83376497095	4029.92890120862	3258.49231770417	3592.35645276518	3587.14246420492	3289.57359702702	2468.09351931568	2678.07122374145	3212.1848210511	3390.27282656261	3654.9982711586	3104.22307531713	0.849309040666965	-0.23563848773901	0.0281372547326661	1.22093841693766	down
neg_5054	Geijerone	336.409856357351	263.93515974434	382.225049209084	308.384934012076	464.648889956746	325.016579605119	336.94758760725	288.688328975108	224.422048872957	202.417113210664	282.309097749461	244.347641594561	346.770078147453	263.188636335	0.758971586421271	-0.397882218332822	0.0392470608827264	1.17570855031138	down
neg_5061	lpe(22-2_0-0)	98.2460073203482	100.0843034182	138.447296253228	158.854961714649	158.254920995843	114.939383661592	34.9433761693768	39.9357631807454	9.69883030254878	1.33085741300515e-09	50.1175679434016	50.8597946565221	128.13781222731	30.9258887089876	0.241348655571914	-2.05080930458769	6.21957734715093e-05	1.80846949835655	down
neg_5084	2,4-Undecadienal	76.1266250026006	66.7415111655175	64.6027855432618	68.3781314154048	86.6824696669722	98.1652850892941	103.533111869201	83.8547403754003	147.120305311707	125.51249523156	89.2680368603582	81.0337735263267	76.7828013138418	105.053743862426	1.36819368484655	0.452272476121769	0.0492840285769546	1.12251334606715	up
neg_5123	(-)-Menthyl lactate	80.8950699207577	85.9982643054746	157.835169935797	129.57980420116	152.571918746967	197.631032799621	112.387874528316	107.355467383981	50.5620158377794	33.1253804376625	84.3437180009091	67.6655654334783	134.085209984963	75.9066702703544	0.566107703294547	-0.820851539662351	0.0289539384959679	1.19388470955211	down
neg_5237	N,N,N-TRIMETHYLLYSINE	133.809677075784	142.609488760497	100.060219924019	202.254691082539	99.4521167001263	211.906007101891	99.6754458033245	99.3975913278779	82.4485485028873	70.3238454178064	99.3130519756908	115.324032017373	148.348700107476	94.4137525074933	0.636431276034722	-0.651923359357515	0.0418128783900629	1.22535512764737	down
neg_5418	PE(22:1(13Z)/PGJ2)	3530.52992856518	7270.14761295085	6408.24489728711	6448.85184717016	8080.46617832644	12474.9206517628	15439.6527348047	14263.0660867267	17980.644329368	50381.0651025831	26684.2705637404	33600.6460356325	7368.86018601042	26391.5574754759	3.58149792631153	1.8405631067295	0.0193491995953161	1.46912284349176	up
neg_5489	LysoPI 16-0	1460.18753624363	1462.54709509136	1165.90129191748	1208.46975613837	1433.12444000383	1660.96180620735	1842.82313115212	1487.61490227852	2286.52003039328	2775.40107572291	1886.30141837337	1503.11006640822	1398.53198760034	1963.62843738807	1.40406401483698	0.489608713265336	0.0373260289562178	1.23189314173353	up
neg_685	ser-ser	70.52395415956	92.818401516312	92.0988399386048	78.3247558676427	106.336849163227	95.5066855195438	213.753909460925	188.058933349543	261.090073074347	256.203003880579	207.547111054508	207.391018436205	89.2682476941484	222.340674876018	2.49070280440368	1.31655288661594	2.29993850384957e-05	1.89407255166078	up
neg_768	D-Glucosamine	1515.73658867493	1718.99366364213	1703.39212772824	1612.94311440461	1724.28182260947	1845.36469632376	1852.38529237986	1769.75742409485	1856.42435334971	1854.13021174136	1813.36819298561	1910.0305693529	1686.78533556386	1842.68267398405	1.09242274943544	0.127531263298544	0.0171397923638457	1.47385946184348	up
neg_880	Methyl glycinate	1003.23312301439	1040.08170419462	1073.96247853884	1024.59851294956	1132.5891091856	1329.26720575068	2577.95274720038	2388.68898187578	2369.41766169147	2455.00340814299	2400.38686661558	2659.27811892383	1100.62202227228	2475.12129740834	2.24883860882444	1.16918012772159	2.19580840502796e-09	2.01419538610248	up
neg_910	Citramide	16.9446018136528	6.80452906628643	33.0791469404249	23.8780204096465	33.2176396663656	24.2340089269376	3.03417858396656	1.33085741300515e-09	16.5532841475072	3.82369001695825	4.73905346669092	1.33085741300515e-09	23.0263244705523	4.69170103629744	0.20375379675977	-2.2951011520322	0.00487742438275994	1.60001029685281	down
neg_913	3-Amino-2-oxopropyl phosphate	258.022250166596	257.998349802329	280.606504750059	268.89060587757	270.112533163925	269.647696778179	417.734644931119	415.480101484691	357.169742119264	356.367906654701	391.467841470787	461.17861381271	267.54632342311	399.899808412212	1.4946937161973	0.579849886167001	0.000354552783399203	1.9221369646742	up
neg_916	Glycyl-Glutamine	135.637775853157	103.152992689654	150.164406564202	122.862273505705	206.981175760079	132.885596132468	60.9945598840333	59.6053767620219	105.554167564904	45.2767040587823	35.1795475988557	43.6658275507657	141.947370084211	58.3793639032272	0.411274713075652	-1.28182572336963	0.00110204307089463	1.71175040897041	down
neg_917	4-Acetamido-2-aminobutanoic acid	75.5174778990388	48.3556331860795	85.3474095058463	73.8086381468887	204.192364652979	55.66923741056	4.67300163479715	4.65918319893075	37.4403785391165	1.33085741300515e-09	3.97347053076419	4.97237336617566	90.4817934668987	9.28640121185252	0.102632815465244	-3.28443600780626	0.016770179006226	1.49632903560112	down
neg_928	Sedoheptulose	2858.8256593817	3088.64455577638	3236.69113935908	2938.25175984772	3498.61853572459	3726.40413027276	2460.36393880833	2430.3124306406	3253.70528441222	2694.62001937611	2363.63603546707	2572.94694236839	3224.57263006037	2629.26410851212	0.815383745430753	-0.294448897712831	0.0110175853569339	1.44520858113834	down
neg_944	1-Methyladenosine	72.5937469007489	92.1357749596607	92.1141442742039	84.4210018188196	74.4236679427819	89.7496257021138	69.878596330189	55.8182663574429	67.7727574054967	65.1868795908556	75.8033222727221	83.5149583244106	84.2396602663881	69.6624633801862	0.826955654378175	-0.274118128155933	0.0199189019524409	1.29739251122528	down
