# Supplementary material for: Integrated Metabolomic and Transcriptomic Analysis Reveals the Regulatory Effects of Curcumin on Bovine Ovarian Granulosa Cells
Source: Int J Mol Sci. 2025 Jul 12;26(14):6713. doi: 10.3390/ijms26146713 (PMC12295121; doi:10.3390/ijms26146713)
Supplement: Supplementary file 1 [file ijms-26-06713-s001.zip › Supplymental data/Table S3 Differentially Expressed Genes in Contorl vs. Curcumin Treatment in Follicular Granulosa Cells.xls]

## Sheet: ctrl_vs_CUR.DEG.final
#ID	GC-CTRL1_Count	GC-CTRL2_Count	GC-CTRL3_Count	GC-CUR-1_Count	GC-CUR-2_Count	GC-CUR-3_Count	GC-CTRL1_FPKM	GC-CTRL2_FPKM	GC-CTRL3_FPKM	GC-CUR-1_FPKM	GC-CUR-2_FPKM	GC-CUR-3_FPKM	FDR	log2FC	regulated
gene-ACADL	946	946	865	766	742	780	11.8337	11.6657	11.3736	9.53747	9.54498	9.87797	0.0332272628598335	-0.251434	down
gene-ALDH6A1	2779	2986	2659	2330	2299	2320	17.7407	19.366	19.2375	14.8418	15.7766	15.0197	0.00112214951371527	-0.260074	down
gene-FAM169A	1314	1423	1227	1069	1091	1023	5.59805	7.71774	5.49399	4.63487	4.67615	4.56259	0.00577105431271563	-0.298529	down
gene-MARCH7	4917	4681	4131	4102	3792	4120	22.1197	29.2416	20.202	20.9669	24.0199	27.5476	0.0488667107649652	-0.174939	down
gene-FOXP1	1405	1440	1383	1189	1180	1225	6.95319	6.22482	6.27477	5.00492	4.64125	5.18182	0.0242086439640132	-0.216885	down
gene-LPL	361	346	358	215	251	259	2.58489	2.47289	2.59239	1.52286	1.80877	1.86515	0.00287866309763514	-0.536886	down
gene-MFSD14A	3258	3143	3046	2535	2714	2609	32.0974	30.836	30.1991	24.7258	26.7616	25.7905	0.00119280339004724	-0.247487	down
NewGene_3189	286	294	338	233	224	196	4.05643	4.17402	4.85049	3.27705	3.19666	2.79536	0.0200614238707329	-0.473851	down
gene-AVL9	1123	1095	1030	963	847	925	4.41529	4.24852	3.99833	3.67415	3.28078	3.64339	0.0432139399197247	-0.230799	down
gene-ANO6	4540	4631	4576	4000	3831	4201	19.9333	20.2624	20.254	17.3756	16.9023	18.4998	0.0110416832768058	-0.175126	down
gene-FBXL17	1674	1464	1505	1390	1245	1297	9.08468	7.93651	8.24659	7.48144	6.80557	7.0802	0.0350625486201111	-0.222239	down
gene-SCD	8623	8482	8472	7955	7464	7541	43.4295	42.6761	43.0765	39.7303	37.8585	38.1884	0.0238134473626565	-0.138244	down
gene-C7H5orf24	524	446	401	331	331	295	6.70614	5.70365	5.18189	4.20232	4.26942	3.79537	0.00415640609079864	-0.499841	down
gene-PRKCI	1138	1129	980	882	892	948	10.7682	10.7724	9.35667	8.27301	8.51088	9.01524	0.0490627602129032	-0.236648	down
gene-VPS26A	6819	7249	6687	6106	5990	6185	65.6605	69.7222	65.0004	58.301	58.089	59.8814	0.0118106336634547	-0.16565	down
gene-GREB1L	5939	6237	5878	4864	4945	4841	18.5328	17.7362	18.8047	15.1501	15.6064	13.193	2.18127440457881e-06	-0.283635	down
gene-GREM1	3829	3830	3611	3209	3206	3306	21.7204	21.7022	20.6762	18.0504	18.3164	18.8521	0.00527086144576383	-0.195641	down
gene-RNPC3	1050	896	936	728	762	774	3.71898	3.5167	3.62207	3.05412	3.20233	3.13762	0.00577460666747522	-0.330102	down
gene-YES1	2843	2604	2493	2310	2083	2168	14.6874	13.4347	13.0013	11.8316	10.8372	11.2619	0.00277478972343193	-0.257621	down
gene-WDR44	1122	1125	999	914	904	862	7.39723	7.41419	6.65291	5.97872	6.00441	5.7169	0.0243353036766776	-0.258382	down
gene-PTGFRN	5488	4948	5109	4591	4358	4292	22.9381	20.6578	21.5573	19.0289	18.3446	18.0387	0.00300131391045397	-0.213598	down
gene-CPEB2	6035	6137	5648	4659	4614	4749	22.1164	22.5799	20.9852	16.9441	17.0267	17.3835	1.32543499983928e-08	-0.328141	down
gene-PLSCR4	1524	1575	1314	1199	1106	1112	12.6381	13.1157	10.9815	9.87498	9.28832	9.25098	0.000949189194143691	-0.351302	down
gene-RNF11	7006	6567	6116	5823	5541	5462	73.5028	68.8235	64.7765	60.5789	58.5415	57.6175	0.00474349491033961	-0.208706	down
gene-KIF5B	10826	10243	9437	9287	8553	8666	47.8491	45.2442	42.0937	41.1276	38.0373	38.5019	0.0114855540184264	-0.185002	down
gene-ARHGAP5	3233	3257	2792	2592	2606	2569	10.1302	10.295	8.9151	7.96082	8.303	8.00072	0.0066612851789689	-0.238982	down
gene-YAP1	7034	7037	6324	6037	6097	6011	37.571	36.9874	34.1529	32.1027	32.4497	32.3605	0.0412215242860206	-0.150606	down
gene-MED13	2964	3035	2536	2519	2240	2397	7.24887	7.41441	6.25978	6.10904	5.51743	5.89327	0.0153460614361012	-0.236834	down
gene-LOC101902760	62	47	63	28	24	23	3.16841	2.39495	3.27263	1.40056	1.2026	1.15956	0.0151413664600074	-1.17991	down
gene-DDX6	6254	5931	5430	5345	5214	4697	25.9636	24.6439	22.8002	22.0498	21.7711	19.6428	0.0344701963423965	-0.188959	down
gene-SLC25A36	4778	5059	4578	4221	4091	4157	25.5645	26.4448	23.6814	21.4765	21.0754	21.8025	0.00709299203598977	-0.191667	down
gene-BROX	3124	3031	2420	2439	2307	2310	20.458	19.8015	16.0125	16.1692	15.1335	15.4815	0.0165124819463745	-0.263113	down
gene-ZNF326	2453	2600	2257	2082	2063	1735	21.3018	22.6044	19.7321	19.0941	19.0851	15.3032	0.00594428593798322	-0.295553	down
gene-MYNN	1200	1218	1093	983	951	933	5.8276	6.01056	5.42114	4.8095	4.70138	4.64074	0.0106027686889031	-0.274518	down
gene-MEF2C	1522	1666	1416	1280	1277	1338	6.36315	6.92759	5.9592	5.29454	5.35596	5.62377	0.0363752429084378	-0.223709	down
gene-CRK	5982	5328	5538	5021	4799	4771	44.2058	39.0757	40.3423	36.9826	35.5583	35.3222	0.0090791659578156	-0.189647	down
gene-MYSM1	854	891	800	701	711	650	3.01824	3.1819	2.85698	2.4607	2.53152	2.31102	0.023366488603191	-0.285512	down
gene-EPS15	3001	2928	2494	2515	2277	2302	17.532	14.8227	13.798	12.8109	11.7788	11.8881	0.0202319196599772	-0.229928	down
gene-ZBTB18	548	685	698	518	465	499	3.61954	4.51841	4.7453	3.44957	3.14772	3.37561	0.0202319196599772	-0.365428	down
gene-ADCY7	71	69	65	36	29	40	0.293981	0.283805	0.26874	0.144694	0.119473	0.166206	0.0280766871153776	-0.948753	down
gene-ATP6V1A	6824	5973	5489	5436	5090	5021	41.8105	36.5025	33.9432	33.0202	31.4291	31.0145	0.0192449603804138	-0.215864	down
gene-DENND6A	1146	1128	939	775	792	944	7.40291	7.2974	6.10636	5.02274	5.17519	6.08937	0.012123868563371	-0.338173	down
gene-ATP8A1	593	560	526	431	394	503	1.98784	1.89286	1.761	1.42918	1.32932	1.71842	0.0457460563613222	-0.321495	down
gene-CEP290	783	860	793	620	674	637	2.46105	2.8538	2.59667	1.9538	2.16754	2.15336	0.0120260069796833	-0.317208	down
gene-TIA1	2937	3080	2898	2594	2509	2557	17.6744	18.6038	17.5265	15.6034	15.0555	15.2477	0.0073464019251141	-0.201414	down
gene-LRRC17	1532	1565	1435	1102	1073	1183	19.9707	20.3811	18.8852	14.2388	14.0781	15.5071	3.04301126382528e-06	-0.415199	down
gene-PPP1CB	13059	12244	11144	11302	10286	10713	101.093	93.1901	84.626	84.2297	76.0493	85.2993	0.0463334139169168	-0.156539	down
gene-HIF1A	9298	8879	8193	7798	7224	7779	59.7912	57.2743	53.3411	50.0546	46.9416	50.4965	0.00588276503674891	-0.192314	down
gene-FMNL2	3612	3619	3045	2896	2877	2927	14.192	14.0907	11.8927	11.0497	11.8145	10.6371	0.0150231057879264	-0.222189	down
gene-RNF144A	3949	3779	3676	3238	3328	3356	18.9505	18.0535	17.4908	15.2344	16.0804	16.0292	0.0113724886254221	-0.182924	down
gene-RNF144B	580	498	532	447	373	390	3.19328	2.73926	2.95381	2.43881	2.06941	2.15559	0.0114855540184264	-0.394715	down
gene-MTMR10	784	595	682	579	550	502	6.86134	5.19892	6.02436	5.02223	4.84423	4.41153	0.0463851899143222	-0.319183	down
gene-WASHC4	2563	2414	2200	2069	1966	2162	10.8606	11.7199	9.36022	8.7728	8.35743	10.458	0.0406882787073098	-0.194255	down
gene-CPOX	1059	807	876	689	754	712	12.8858	9.80718	10.7554	8.31531	9.23419	8.70416	0.021374576497637	-0.328703	down
gene-PPP2R3A	1954	2051	1663	1577	1660	1505	7.48697	7.87421	6.4526	5.97466	6.38528	5.81633	0.0378955344899796	-0.238771	down
gene-ZNF24	603	404	441	337	336	334	9.22509	6.17218	6.80849	5.11205	5.17266	5.14304	0.00870719604627427	-0.505192	down
gene-MKX	9948	9122	8198	7559	7052	7199	77.4011	70.1574	68.2169	57.2435	56.0324	61.3436	5.24378572252389e-05	-0.30425	down
gene-TMF1	1216	1257	1077	1026	947	901	7.22594	7.45796	6.46048	6.04712	5.66793	5.38229	0.0150231057879264	-0.286896	down
gene-RAPGEF2	2095	2099	2115	1849	1756	1759	7.72623	7.67248	8.28211	6.81984	6.36755	6.34906	0.00870719604627427	-0.21663	down
gene-BCAR1	2161	1853	2030	1787	1716	1660	17.784	15.1635	16.7692	14.5945	14.1976	13.7284	0.0357048429706773	-0.20935	down
gene-BRAF	1109	1011	1108	852	877	911	4.29257	4.00101	4.45322	3.36661	3.29023	3.76576	0.0143655762600963	-0.272465	down
gene-ANTXR2	3363	3187	3025	2952	2677	2771	24.5313	23.2152	22.2745	21.3529	19.6648	20.602	0.0403667826809378	-0.17134	down
gene-CYYR1	3488	3480	3175	2973	2891	2854	26.741	26.1168	24.1576	22.2933	22.0871	21.7519	0.00987425457648151	-0.200556	down
gene-ZNF654	1191	1225	1208	989	970	965	4.50274	4.55442	4.53899	3.70498	3.69355	3.60204	0.003229164577374	-0.292089	down
gene-SOX4	2518	2441	2219	1688	1576	1787	15.4495	14.9634	13.7478	10.274	9.73997	11.0254	3.41146845498508e-10	-0.489703	down
gene-CDH11	5958	5274	5292	4969	4628	4526	41.1397	36.3728	36.8888	34.022	32.1782	31.4236	0.00876994031674551	-0.208554	down
gene-SAMD4A	2463	2552	2169	2068	1934	2023	9.27974	9.59414	7.92401	7.20343	6.91762	7.56051	0.0114855540184264	-0.236264	down
gene-OSBPL8	2271	2188	1923	1802	1783	1849	8.83712	8.52734	7.55004	6.97579	7.00806	7.25568	0.0270678390943305	-0.214078	down
gene-TM6SF1	1306	1105	987	901	930	942	18.6261	14.1045	14.0631	12.7776	13.4655	12.0159	0.0412753480128672	-0.274705	down
gene-LUM	136906	124448	116843	116156	106239	110421	1917.42	1741.03	1652.07	1613.3	1498.14	1555.47	0.0205321046614996	-0.166667	down
gene-CDH2	27684	26355	25488	24977	23241	22912	164.366	156.307	152.769	147.057	138.971	136.786	0.0266349801924729	-0.143212	down
gene-NFAT5	2784	2549	2364	2039	2032	2010	5.68695	5.20078	4.87551	4.13023	4.1801	4.12884	0.00012222196402213	-0.321813	down
gene-TNKS	2531	2337	2405	2150	2071	2136	7.26118	6.69662	6.96514	6.11621	5.98335	6.16214	0.0324943595676221	-0.176594	down
gene-C1QTNF3	9508	9631	8542	8048	7715	7952	83.1907	83.8515	75.9649	70.792	67.8403	69.647	0.00247407690494577	-0.205421	down
gene-SPRY1	380	418	399	262	337	299	2.48684	2.76364	3.08943	1.79749	2.24029	2.13848	0.0349310701542223	-0.3961	down
gene-ANKRD6	2213	2355	2208	1962	1816	1946	14.4122	14.9596	14.2196	12.8648	11.962	12.4463	0.00699184189261776	-0.226281	down
NewGene_3712	1193	1211	1130	924	991	1054	6.22008	6.82248	5.96301	4.80799	5.24257	5.79377	0.0383306106443072	-0.233627	down
gene-LOC100336734	557	707	549	450	463	462	2.76891	3.51313	2.75751	2.21782	2.32013	2.30919	0.0185899198102388	-0.381377	down
gene-TTBK2	1069	1162	994	866	871	913	2.55072	2.76985	2.39372	2.04881	2.09392	2.1902	0.0227523423168455	-0.265727	down
gene-FOSL2	21236	20174	20626	18118	17762	18050	102.498	84.0768	86.9991	85.7798	74.6888	86.5028	0.000202157169254332	-0.184359	down
gene-GCFC2	615	553	536	505	439	378	1.63433	1.47012	1.44033	1.33204	1.176	1.02777	0.0406882787073098	-0.348029	down
gene-FNIP1	3805	3831	3273	3052	2766	3274	15.8514	15.9433	13.7549	12.6168	11.6019	13.7002	0.00987425457648151	-0.245817	down
gene-TSPAN13	3460	3605	3266	3006	2829	2979	50.1523	52.1897	47.7886	43.2121	41.2866	43.4149	0.00525184986739692	-0.211731	down
gene-TMTC3	3334	3175	2874	2862	2474	2686	13.4312	12.7774	11.6859	11.4331	10.0378	10.8801	0.0243353036766776	-0.208773	down
gene-LIPG	4868	4276	4414	4065	3938	3864	38.7885	34.0223	35.2712	31.9926	31.5051	30.9644	0.0294730022625515	-0.174176	down
gene-EGR1	542	509	543	342	352	364	6.46262	6.0582	6.53229	4.0423	4.21744	4.35635	2.55786097919415e-05	-0.573696	down
gene-KIAA0232	1584	1646	1526	1303	1349	1283	6.06711	6.22858	5.8299	4.86369	5.09977	4.92542	0.0070552250901744	-0.255404	down
gene-PIGN	1314	1270	1238	1078	1103	1078	6.83542	6.59872	6.50249	5.61564	5.77919	5.63894	0.0388635242482292	-0.211957	down
gene-CCDC71L	1518	1511	1390	1342	1221	1224	7.72314	7.67576	7.13577	6.76905	6.25281	6.25729	0.0490577683596442	-0.205078	down
gene-ARVCF	1097	1015	1044	893	783	895	10.2068	9.5023	9.19068	7.46706	7.28346	8.26143	0.0141320089496784	-0.278766	down
gene-TSPAN7	4793	4423	4278	3787	3906	3782	70.0877	64.6289	63.1769	54.92	57.5234	55.6198	0.00384400367519237	-0.215569	down
gene-PEX13	447	380	293	272	272	264	5.42742	4.60562	3.58039	3.27404	3.3162	3.21647	0.0334275438706043	-0.452189	down
gene-FOS	1886	2103	2175	1839	1627	1782	23.1336	25.7642	26.9255	22.3682	20.0963	21.9731	0.036627531954995	-0.215599	down
gene-MED23	1498	1546	1420	1273	1206	1169	7.67981	7.89977	7.35816	6.46882	6.22708	6.04004	0.00503190934781658	-0.273523	down
gene-SLC44A1	14243	13195	12678	11248	10927	11079	80.0931	74.1646	72.0055	62.8158	61.9492	62.73	1.49202997367113e-05	-0.252744	down
gene-ZKSCAN8	627	663	555	463	495	522	2.20165	2.42137	2.00811	1.63449	1.76276	1.91778	0.0485389521248603	-0.300189	down
gene-SGPP1	1232	1179	1064	963	938	1021	9.39668	8.98348	8.1965	7.28082	7.20612	7.83021	0.0420455735901451	-0.232426	down
gene-KDM4C	614	518	558	458	386	466	3.42481	2.88867	3.14044	2.53232	2.17041	2.61738	0.0256031823166812	-0.350547	down
gene-PLEKHA1	2084	2025	1809	1710	1663	1613	14.4924	13.8913	12.6897	11.7149	11.5739	11.0786	0.0170535266667983	-0.22917	down
gene-SLC20A2	5562	5427	5347	4953	4819	4798	35.4921	35.0739	34.7696	32.0845	31.4863	31.2182	0.0226668427035241	-0.147341	down
gene-PGM2	287	260	228	160	187	177	2.38764	2.15615	1.91288	1.31815	1.56506	1.48162	0.0129643644156848	-0.545854	down
gene-GAS1	7474	7108	6465	6348	6124	5970	79.9764	75.9766	69.8458	67.3552	65.9987	64.2362	0.0265822349235155	-0.172521	down
gene-PRAG1	5554	4929	5533	4821	4577	4635	29.7104	26.0554	29.9397	25.0954	24.4437	24.2115	0.0270038719396977	-0.173136	down
gene-KPNA4	1321	1151	1194	1040	966	944	21.6422	18.8329	19.7474	16.8947	15.9436	15.5489	0.00719996973535987	-0.295616	down
gene-IPO5	1093	915	1026	709	849	692	13.9105	11.6252	13.1761	8.94485	10.8787	8.84598	0.00246746635053217	-0.411999	down
gene-DUSP16	2768	2759	2707	2310	2391	2545	12.172	12.1187	12.0192	10.075	10.5893	11.2513	0.0437206452137975	-0.16686	down
gene-DUSP19	855	820	696	639	618	511	6.74516	6.62468	5.58936	4.99212	4.89877	4.12927	0.00699184189261776	-0.404596	down
gene-RMND5A	2793	2416	2637	2281	2236	2212	11.7145	11.6759	12.6561	10.6035	9.68146	10.7815	0.0219437141559361	-0.203664	down
gene-TMOD3	4987	4817	3876	3585	3500	3545	30.9561	29.8809	24.3859	22.0028	21.8065	22.0349	0.00026442855507028	-0.34569	down
gene-ZBTB26	360	347	340	291	243	261	1.28223	1.23654	1.22732	1.37847	0.871672	1.44854	0.0402987726362238	-0.380115	down
gene-EP300	2081	1791	1764	1614	1555	1571	6.10846	5.25141	5.22651	4.69713	4.5948	4.63594	0.021374576497637	-0.23174	down
gene-CRIM1	7528	6643	6227	5303	5178	4906	35.3543	31.0881	29.4487	24.6869	24.4277	23.1551	3.4670425655659e-07	-0.388249	down
gene-RSPRY1	1904	1995	1880	1673	1502	1725	14.199	14.8618	14.1587	12.3736	11.2804	12.9376	0.0182575575992052	-0.221218	down
gene-MXD1	683	547	622	476	478	452	3.81753	2.98863	3.5122	2.58565	2.66233	2.5705	0.0112158477617875	-0.37925	down
gene-RAVER2	2969	2809	2847	2590	2348	2382	17.6976	16.736	17.1341	15.3314	14.1077	14.2399	0.00577105431271563	-0.21922	down
gene-MACF1	12199	11989	12281	10702	10745	10564	13.5995	15.8116	13.9119	14.4464	14.3133	14.3823	0.00207068668545952	-0.170355	down
gene-USP53	1218	1015	1035	813	917	787	6.60757	3.73279	5.66744	4.37848	5.02567	4.27029	0.005596555241297	-0.357541	down
gene-DUSP6	1124	1125	1185	966	845	887	10.3346	10.5548	11.258	8.98057	8.03541	8.16142	0.0018985052259522	-0.331009	down
gene-BIRC3	987	1014	944	805	718	737	5.77045	5.65772	5.39478	7.04522	3.91867	6.64849	0.00100094263194093	-0.364612	down
gene-SINHCAF	1630	1667	1507	1443	1230	1392	15.3519	15.689	14.3546	13.4874	11.6621	13.1912	0.0339018840348262	-0.224067	down
gene-MAN1A1	13684	13280	11629	10304	10020	10364	69.9248	67.7858	59.989	52.2129	51.5648	53.2503	3.04301126382528e-06	-0.312761	down
gene-MSANTD4	1230	1215	1191	1047	1016	1012	10.8205	10.7128	10.6888	9.22795	9.087	8.88559	0.0282121499189458	-0.224112	down
gene-PLOD2	90275	91053	80461	77230	74043	75020	597.511	600.91	537.31	506.25	492.807	498.31	0.00251000729597957	-0.192422	down
gene-CASP3	4449	4418	3965	3815	3493	3566	36.8485	37.2089	33.2153	31.9105	29.6527	30.2335	0.00487151989760753	-0.221255	down
gene-TES	1497	1244	1273	1151	1130	966	25.2582	20.9728	21.6804	19.1276	19.1824	16.1821	0.0247579467491097	-0.287148	down
gene-RICTOR	1149	1160	1064	981	802	886	3.03435	3.06553	2.8311	2.564	2.12948	2.34813	0.00588276503674891	-0.320814	down
gene-MBTD1	934	953	876	748	755	716	4.48847	5.09868	4.37447	3.39357	3.49758	3.26741	0.0102709809031804	-0.298352	down
gene-SIK2	3250	3120	3274	2891	2749	2674	9.6978	9.30115	9.91006	8.56899	8.28321	8.02556	0.0111176303720781	-0.196464	down
gene-UBE4A	3185	2823	2654	2572	2291	2500	14.6357	13.4716	12.6251	11.7959	10.6785	11.5689	0.0241854211849891	-0.216868	down
gene-HS3ST4	830	888	974	639	691	649	7.69964	8.22784	9.12124	5.87545	6.45596	6.05177	0.000537570941976039	-0.426261	down
gene-LRRC40	1637	1766	1361	1332	1221	1307	12.9879	13.9951	10.8889	10.4495	9.70643	10.4234	0.0180323973337551	-0.286062	down
gene-PANK3	232	247	217	137	175	181	2.3581	2.5073	2.22458	1.38188	1.78621	1.8432	0.0454227821029639	-0.479336	down
gene-ZNF354C	165	157	133	84	95	90	1.19137	1.18798	0.996419	0.602993	0.693547	0.651753	0.00820815439788297	-0.73969	down
gene-ADGRG6	264	328	366	185	151	202	1.02669	1.18375	1.33472	0.660399	0.592965	0.732589	9.8798404138244e-05	-0.817181	down
gene-CXCL8	52	63	54	22	25	34	0.894016	1.08849	0.930437	0.368784	0.419238	0.589621	0.0350535460807606	-1.04439	down
gene-CXCL5	378	402	315	263	262	173	6.51852	6.91133	5.47543	4.48695	4.53559	2.99438	0.00500807698703664	-0.630181	down
gene-IDS	4817	4277	4326	3946	3696	3682	22.0332	19.4435	19.8686	17.7604	16.983	16.7589	0.00326026367407313	-0.227139	down
gene-PIK3C2A	1612	1658	1441	1274	1270	1374	5.01037	5.14792	4.52207	3.92671	3.97448	4.2926	0.0155337771438277	-0.248343	down
gene-E2F3	1078	1014	1053	877	843	804	6.00698	5.61056	5.93429	4.81606	4.75153	4.5697	0.00607695199554048	-0.299552	down
gene-KEH36_p05	9615	11189	10274	8150	9469	8467	831.055	966.13	896.487	698.586	824.296	735.897	0.0114855540184264	-0.234229	down
gene-BMT2	1355	1374	1287	1182	1128	1115	8.79523	8.91123	8.43391	7.60555	7.37599	7.27938	0.0379019839059018	-0.211991	down
gene-SNX18	3642	3380	3081	2877	2960	2791	21.1535	19.6102	18.0622	16.5693	17.3102	16.2949	0.0199318665052968	-0.209191	down
gene-SNX13	3298	3104	2677	2686	2460	2487	13.459	12.6157	11.0503	10.9499	10.1676	12.0318	0.0190514001506852	-0.232342	down
gene-PARP8	3184	3080	2759	2538	2542	2656	14.549	14.0268	12.5188	11.1031	10.9987	11.4938	0.0179083442278404	-0.204153	down
gene-NCKAP1	13325	12799	11507	11349	10773	11023	56.1243	53.8493	48.9281	47.4006	45.6991	46.6819	0.0226668427035241	-0.165291	down
gene-ARL6IP6	1561	1529	1296	1231	1186	1200	19.7592	19.3301	16.5604	15.4416	15.1117	15.273	0.0185850820502734	-0.26015	down
gene-CHN2	3785	3437	3186	3012	2964	3014	27.6837	24.8024	23.0022	21.3609	21.2842	21.5993	0.0267892763293612	-0.193228	down
NewGene_4723	1276	1182	1038	997	876	959	9.16783	8.44215	7.4777	7.05966	6.29321	6.88563	0.0188383194774835	-0.286369	down
gene-SUN1	2869	2782	2651	2428	2238	2298	16.1516	15.9437	15.2665	13.8912	12.1849	12.4817	0.00246746635053217	-0.236007	down
gene-FAT1	17980	17325	18022	16431	16253	15136	30.9432	29.8051	31.3361	28.0674	28.2112	26.2079	0.0376718759936187	-0.139271	down
gene-KIAA1551	4719	4729	4314	3887	3670	3576	18.5793	18.2832	17.5816	15.4655	14.1457	13.6675	4.19455597479541e-05	-0.288029	down
gene-HNRNPLL	3301	3079	2944	2782	2757	2613	24.3003	22.8834	22.6103	20.4066	20.656	19.4832	0.0400744614250449	-0.175601	down
gene-NECTIN3	2146	2057	2082	1787	1766	1870	9.74875	9.91482	9.82516	8.58719	8.60917	9.04087	0.0196468863353261	-0.195324	down
gene-G3BP2	7017	6728	6151	6030	5659	5688	43.2114	41.5745	38.0638	36.8497	35.0785	34.4729	0.0182379902328289	-0.177468	down
gene-CLK4	1482	1614	1526	1396	1233	1236	17.501	16.5043	17.0571	15.5433	14.7116	13.4729	0.0205321046614996	-0.240896	down
gene-CLK1	5338	6100	5601	5207	4778	4943	66.5977	77.1004	70.6744	60.8035	58.5892	61.2461	0.0344701963423965	-0.173809	down
gene-NR1D2	2533	2404	2078	2066	1900	1921	13.7678	12.9573	11.3909	11.1091	10.4036	10.5354	0.0205626043782834	-0.235001	down
gene-IDH1	8589	7918	7800	7436	7055	6916	95.1636	87.7012	87.3046	81.7037	78.9034	77.0793	0.0185899198102388	-0.165372	down
gene-CCNT1	130	101	81	59	70	50	1.52277	1.17889	0.95104	0.682151	0.817792	0.584255	0.0393595935026944	-0.781125	down
gene-SMARCC1	3739	3463	3257	3094	3048	2916	16.7986	15.5413	14.7721	13.7855	13.7917	13.1719	0.025397197958493	-0.189264	down
gene-SASH1	473	390	430	316	354	331	1.5825	1.30441	1.45261	1.12054	1.19333	1.11257	0.0468761094855372	-0.35076	down
gene-VPS35	7638	7321	7031	6718	6339	6662	61.1701	58.5786	56.8524	53.363	51.1361	53.6534	0.0336789936699809	-0.139733	down
gene-HP1BP3	5820	5533	5139	4909	4538	4826	43.7066	42.2422	39.7064	36.5146	35.0218	37.5162	0.00965912415731423	-0.190943	down
gene-IL6ST	55352	53561	47205	46104	43423	45115	203.703	197.06	175.381	168.337	161.073	167.127	0.00545628483764333	-0.195729	down
gene-TBC1D9	2894	2826	2807	2582	2377	2331	14.3352	13.9847	14.038	12.6808	11.8593	11.6099	0.0095971014588055	-0.208539	down
gene-PTAR1	1274	1288	1163	1002	1059	1013	3.15274	3.19568	2.92238	2.45897	2.65383	2.51853	0.0155413872657118	-0.258967	down
gene-FAM13B	2648	2521	2254	2141	2067	2060	12.4812	11.7067	10.8089	10.3201	9.61402	9.76065	0.013270197346075	-0.225989	down
gene-PNRC1	3006	3246	2964	2792	2472	2779	43.7189	47.1624	43.5218	40.2636	36.1998	40.6405	0.0415282655896433	-0.179605	down
gene-TRPC1	517	599	490	431	419	378	3.21564	3.90063	3.03779	2.62554	2.59334	2.33743	0.0234798823888834	-0.369232	down
gene-HMGCR	7259	6931	6984	6661	6209	6187	40.9929	39.0955	39.8159	37.3021	35.3137	35.132	0.0485389521248603	-0.134374	down
gene-NIN	1928	1881	1625	1184	1055	1512	5.37039	4.88118	4.36293	3.30733	3.07269	4.15056	4.79904390340299e-05	-0.518482	down
gene-KLHL9	700	621	689	469	556	516	7.08871	6.28766	7.05049	4.70814	5.67153	5.252	0.0114855540184264	-0.364848	down
gene-KLHL3	388	354	385	303	268	301	1.31719	1.19974	1.32058	1.01726	0.915434	1.02573	0.0485389521248603	-0.353049	down
gene-GOLIM4	3117	3258	2698	2610	2647	2204	19.9219	20.9314	17.6194	17.2855	17.2629	14.0653	0.019682892729312	-0.263385	down
gene-WSB1	7448	7877	7567	6739	6719	6881	75.4254	79.6821	77.3605	67.6736	68.5271	70.0689	0.015185213417183	-0.153134	down
gene-FAM135A	1459	1378	1252	1179	1150	1109	5.37589	5.07345	4.66047	4.76674	4.26696	4.14342	0.0335696118016601	-0.232057	down
gene-EIF4EBP2	737	524	546	429	469	358	15.9614	11.3439	11.9362	9.22082	10.2419	7.80404	0.00739608523564382	-0.5047	down
gene-SLC4A7	525	501	423	380	386	352	1.65753	1.58036	1.33799	1.18771	1.24691	1.10114	0.0360937345324007	-0.355614	down
gene-DSTYK	844	839	840	761	630	674	4.06651	4.11269	4.16521	3.63934	3.16405	3.25943	0.0357048429706773	-0.272071	down
gene-SREK1	3899	4716	4178	3405	3458	3690	22.2119	24.4911	21.3111	18.1709	19.1194	17.2852	0.00467866889490544	-0.260618	down
gene-PPFIBP1	12051	11343	10719	10635	9976	9876	60.8802	57.2387	54.7033	53.2709	50.8149	50.2083	0.0445326475495784	-0.144245	down
gene-PLCE1	1012	959	933	775	796	732	3.03815	2.86651	2.81816	2.30024	2.39973	2.2027	0.00576834103958816	-0.316296	down
gene-ADGRL4	510	488	358	342	342	334	3.83094	3.65787	2.66753	2.53843	2.58186	2.51896	0.0409450498422453	-0.395041	down
gene-PDZD2	2103	2003	2076	1755	1672	1871	4.65369	4.43089	4.63917	3.85293	3.72828	4.16487	0.0196391020813145	-0.205475	down
gene-VASH1	1302	1103	1345	1043	1057	1008	5.89468	5.21999	6.23483	4.84507	4.9914	4.67488	0.0383639491308834	-0.252998	down
NewGene_1246	152	148	153	111	92	94	2.09959	2.12776	2.33038	2.15586	1.39649	1.47478	0.0345667146579177	-0.59192	down
gene-BCNT2	3056	2915	2847	2580	2484	2520	17.757	18.122	18.3597	14.8922	15.8692	15.0526	0.00770616419190311	-0.199796	down
gene-CHRNB1	621	726	575	542	472	455	6.34467	7.37085	5.94633	5.45602	4.86089	4.66061	0.019682892729312	-0.370334	down
gene-RASSF2	1546	1464	1510	1306	1193	1278	6.91284	6.53785	6.81633	5.7891	5.37229	5.74344	0.0105147025525286	-0.241831	down
gene-FAM171A1	2813	2644	2594	2446	2316	2169	17.0497	15.9407	15.8345	14.7702	14.0956	13.1631	0.0257385305114762	-0.1981	down
NewGene_4618	283	116	232	92	95	54	2.3514	0.964093	1.94986	0.752583	0.7931	0.444872	0.032218014844263	-1.36722	down
gene-LOC101906131	723	629	505	502	394	514	12.6928	11.0243	8.93908	8.72647	6.95073	9.07285	0.0414385982374015	-0.380283	down
gene-CHST2	5514	5225	5223	4718	4431	4408	31.385	31.6737	31.1257	27.1109	26.2151	26.0471	0.000916707852017626	-0.217929	down
gene-FRMD6	7577	6962	6372	6119	5554	5817	40.0084	36.7565	34.7553	32.0352	29.968	30.886	0.00246746635053217	-0.240024	down
gene-MYLK	5186	4657	4369	4079	4001	4147	50.8551	47.5388	43.9272	41.105	41.0797	42.8901	0.0156971717385731	-0.199037	down
gene-CTGF	26080	25168	24492	23187	21581	23417	290.474	280.006	275.386	256.094	242.079	262.253	0.0200543047688339	-0.134325	down
gene-PRKD3	2931	2566	2784	2401	2289	2448	13.2282	11.7743	12.6993	10.3141	10.4936	11.4225	0.0224403264023208	-0.196802	down
gene-FSD1L	750	854	730	570	644	615	2.40737	2.73549	2.36292	1.95549	2.0787	1.98189	0.0153460614361012	-0.333653	down
gene-LGR4	6859	6701	6142	5692	5491	5526	34.8118	33.9731	31.4699	28.6478	28.0667	28.1994	0.00103751975094505	-0.219881	down
gene-FAM91A1	3884	3668	3366	3238	3079	3249	19.1295	17.5082	16.3097	15.6153	14.9468	15.7797	0.0378955344899796	-0.173019	down
gene-TMEFF1	154	108	130	77	69	72	1.83863	1.35756	1.48748	0.869559	0.809483	0.822606	0.0079035190090923	-0.828621	down
gene-FAM76B	992	1110	935	828	863	820	7.05006	7.84399	6.7146	5.84395	6.18955	6.92868	0.0406768838468093	-0.256389	down
gene-MRPL33	2201	2153	2185	1852	1729	1674	126.1	123.23	126.366	105.214	99.7723	96.4458	0.00024007541261691	-0.297772	down
gene-TMEM54	935	877	937	642	710	729	16.9042	15.8447	17.1023	11.508	12.9307	13.2467	0.00103751975094505	-0.383802	down
gene-VEGFA	758	680	804	557	472	486	7.20165	6.43729	7.70146	5.27172	4.49867	4.61838	2.55786097919415e-05	-0.548437	down
gene-DDX17	13632	13460	13371	12612	11836	12161	73.3074	72.2494	72.6079	67.2824	64.0584	65.7166	0.0244678111104369	-0.126996	down
gene-SESN3	1771	1794	1571	1313	1252	1356	4.75805	4.84962	4.26156	3.49788	3.40992	3.66277	4.11358971575942e-05	-0.371935	down
gene-USP28	1922	2127	1855	1620	1692	1708	11.5038	12.706	11.2152	9.3178	9.94073	10.2024	0.0275219838165385	-0.216268	down
gene-FILIP1L	5569	5499	5532	5070	4756	4811	43.7297	43.1351	43.8561	39.477	37.6097	37.9895	0.0111729173382837	-0.164118	down
gene-LNX2	1842	1729	1601	1503	1501	1419	10.7712	10.0969	9.45117	8.71583	8.84172	8.34399	0.0412541017334119	-0.207445	down
gene-UGCG	197	192	198	136	128	90	3.38513	3.30381	3.43541	2.32368	2.22318	1.55716	0.00681818764733852	-0.711065	down
gene-RNF182	76	95	73	23	51	48	0.453694	0.56531	0.435271	0.134513	0.304045	0.284023	0.0305649816562992	-0.980599	down
gene-KMT2C	2109	2049	2324	1753	1766	1729	3.16241	3.06889	3.5247	2.60535	2.66582	2.6592	0.00139040091666422	-0.287146	down
gene-TRIO	3272	2845	3096	2650	2753	2609	7.58941	6.59128	7.25112	6.0945	6.43126	6.08563	0.0413184171732229	-0.183255	down
gene-TANK	1658	1684	1359	1324	1280	1320	19.3414	19.6928	15.953	15.4476	15.1496	15.6113	0.0368944822218379	-0.242742	down
gene-PPM1B	2983	2928	2634	2468	2416	2579	27.129	27.2995	24.2882	22.2377	22.2519	23.8668	0.0408167053554849	-0.177673	down
gene-ATRX	3045	3361	2962	2696	2678	2656	7.60273	8.23634	7.34429	6.55954	6.61743	6.55215	0.0154889607167391	-0.204685	down
gene-TNPO1	6274	6290	5412	5255	5102	5215	19.5536	20.2271	19.0949	17.9227	17.111	18.3855	0.0188383194774835	-0.189253	down
gene-RAP2A	544	426	457	420	307	239	6.46165	5.05678	5.48463	4.94958	3.67409	2.85725	0.0165124819463745	-0.544724	down
gene-TEF	2434	2312	2523	2085	2050	2029	14.119	13.3967	14.856	11.994	12.0482	11.8322	0.00785713091089114	-0.220303	down
gene-FBXO3	3293	3104	2948	2917	2531	2639	36.869	34.7078	33.3144	32.3758	28.5389	29.7081	0.0333497351577559	-0.191191	down
gene-AQP11	1465	1425	1444	1301	1061	1256	7.88101	7.69955	8.03427	7.15763	5.76897	6.72726	0.0266349801924729	-0.243985	down
gene-OXCT1	4065	3634	3696	3248	3198	2884	44.0622	39.3477	40.4457	34.9107	34.9084	31.4303	0.00146381237976081	-0.27006	down
gene-UBA2	2522	2475	2362	2230	1996	2166	24.6795	24.1968	23.3383	21.6383	19.6676	21.313	0.028899261479743	-0.186041	down
gene-UBA6	1570	1673	1618	1321	1215	1375	8.30595	8.84058	8.64255	6.92986	6.47467	7.31413	0.0014520118893216	-0.296872	down
gene-RND3	5137	4675	4885	4333	4172	4350	48.0758	43.6993	46.1565	40.215	39.3257	40.9365	0.0116773489748071	-0.175612	down
gene-MAP3K20	2371	2343	2113	1925	1921	1872	10.3725	10.0905	9.49286	8.4734	8.5906	8.3877	0.00655424266568485	-0.237707	down
gene-ZDHHC17	1047	1127	952	899	871	767	6.62026	6.40949	5.58518	5.02018	5.04693	4.39393	0.0301285527257233	-0.282999	down
gene-GCLC	2183	2398	2221	1919	1906	2088	16.859	17.8696	17.333	14.6674	14.8372	16.2118	0.0468318016284007	-0.184921	down
gene-TNIK	2358	2301	2258	2082	1857	1924	6.18855	5.96418	5.97678	5.35539	4.85254	5.01688	0.00880987133813368	-0.221189	down
gene-CPNE3	10944	11390	10406	10084	9172	9774	59.2202	61.849	56.5272	53.5086	49.5594	52.5898	0.0200543047688339	-0.156322	down
gene-CPNE8	338	286	313	210	243	246	2.51768	1.89083	2.30034	1.52655	1.80004	1.63933	0.0460520484720655	-0.404533	down
gene-RB1	1146	968	996	901	791	838	5.42098	4.58033	4.7683	4.22881	3.83175	3.9847	0.0232682673247058	-0.280221	down
gene-COL24A1	1015	1141	1068	887	875	731	3.7815	4.38013	4.12185	3.36082	3.31081	2.80403	0.00577105431271563	-0.352902	down
gene-HSPA4L	1024	1052	844	762	743	858	3.19076	3.27601	2.65446	2.35477	2.33272	2.69003	0.036627531954995	-0.287903	down
gene-TRMT13	1000	1087	943	905	726	757	7.81714	8.61696	7.35388	7.12343	5.64541	5.88236	0.0132590204192156	-0.326569	down
gene-ITGAV	56987	54468	48813	44967	42227	43525	198.309	189.357	171.476	155.162	148.046	152.288	1.16366573389581e-05	-0.27621	down
gene-SPIN1	3458	3381	3041	2919	2790	2931	20.1355	19.6383	17.9737	17.0346	16.4284	17.0683	0.0356639421282207	-0.175815	down
gene-MMP15	748	722	700	557	609	485	5.33299	5.14232	5.03906	3.93626	4.37302	3.4735	0.00880987133813368	-0.375448	down
gene-AASDHPPT	5770	5740	5609	5103	4876	5391	34.2092	33.9135	33.517	29.967	29.0402	32.039	0.0448304186671418	-0.138303	down
gene-ZFP30	752	734	684	557	502	641	4.179	4.29438	3.81979	3.15607	3.04416	3.63076	0.0186518897046274	-0.335438	down
gene-VCAN	5994	5809	5951	4943	4568	4676	16.5356	15.9666	16.8003	13.4936	13.1238	21.6335	8.93207375419856e-08	-0.306206	down
gene-HOOK3	5422	5386	4631	4678	4207	4616	13.7248	11.7218	11.7137	10.1054	9.25987	10.1362	0.049000484030116	-0.176154	down
gene-EFR3A	3872	3729	3338	3251	2769	2969	28.2663	27.1987	24.5992	23.5374	20.3562	21.7925	0.00306253894665917	-0.265943	down
gene-ZBTB1	2534	2305	2138	2057	1842	1762	15.5035	13.5147	12.2945	12.0313	12.1312	10.8803	0.00532761196177841	-0.283533	down
gene-TNKS2	3135	3091	2802	2699	2480	2444	13.316	13.1002	12.0081	11.3571	10.6226	10.4346	0.00836597762913252	-0.226292	down
gene-IMPACT	834	726	666	646	556	560	5.72781	4.98106	4.62263	4.40559	3.83878	3.86334	0.0314968824865549	-0.31938	down
gene-ID2	6383	6203	5669	5268	4932	4921	123.916	119.214	110.183	101.339	93.8567	95.1966	0.000265892878466543	-0.253933	down
gene-RCBTB2	1674	1805	1569	1480	1313	1435	15.154	16.54	14.3833	13.2527	11.8772	12.2731	0.0199047084287919	-0.238665	down
gene-DCUN1D1	2632	2909	2401	2412	2187	2134	14.9487	16.394	13.8876	13.7339	12.6574	12.3314	0.0355046361538712	-0.220653	down
gene-COL12A1	70355	63968	66274	58323	56977	55681	158.278	178.811	149.699	129.537	129.136	155.099	0.000130333011988607	-0.212499	down
gene-NEXN	6370	6659	5713	5706	5490	5080	43.0955	45.8229	39.599	38.8219	39.3856	35.1812	0.0375101287654307	-0.185401	down
gene-PHLDB2	3001	3109	2864	2528	2552	2493	13.7855	13.1956	14.94	10.9018	10.9411	11.873	0.00306253894665917	-0.227031	down
gene-CNTNAP4	4765	4722	4780	3971	3782	3782	22.1284	20.3985	22.1306	18.1241	17.4668	16.7721	1.06509493979843e-06	-0.289156	down
gene-GALNT7	2659	2601	2290	2148	1967	1947	15.7468	15.3945	13.6936	12.5925	11.7335	11.6105	0.00100959253024037	-0.298855	down
gene-KLHL24	8825	8759	7573	7504	6998	7642	32.4675	32.5469	28.1444	27.67	26.3277	28.5203	0.0421715024961066	-0.166569	down
gene-BTAF1	1742	1866	1664	1416	1443	1472	6.18783	6.62294	5.96587	4.98785	5.16268	5.25668	0.00420712686185182	-0.265978	down
gene-ARHGAP12	1598	1692	1693	1335	1394	1333	8.6568	9.17559	9.21385	7.12708	7.56384	7.21758	0.00277478972343193	-0.277076	down
gene-CDK12	1239	1225	1235	1076	1040	1047	4.71766	4.41321	4.32876	3.96625	3.97644	4.07934	0.0413184171732229	-0.208302	down
gene-LRCH2	479	425	491	317	363	353	2.4504	2.17455	2.53706	1.60895	1.87118	1.81699	0.0118098005164779	-0.41534	down
gene-LRCH1	1092	1040	1007	830	866	839	5.87702	5.59062	5.47141	4.43203	4.69987	4.54103	0.00770616419190311	-0.290241	down
gene-SP3	2213	2061	1732	1799	1605	1412	12.8837	11.9828	10.1763	10.3863	9.41126	8.26254	0.0205321046614996	-0.300054	down
gene-RPRD1A	1988	1999	1976	1778	1511	1814	13.6966	13.739	13.7218	12.5054	10.6395	12.8355	0.0376718759936187	-0.208191	down
gene-SMARCA2	3836	3849	3803	3254	3032	3241	16.8833	16.9183	16.7876	13.9748	13.459	14.4725	8.42264120485724e-05	-0.252826	down
gene-VWA5A	3698	3269	3393	2934	2856	2961	24.9923	22.0696	23.1538	19.664	19.4416	20.1211	0.00346041519473762	-0.225752	down
gene-OSBPL1A	2686	2642	2427	2156	2255	2092	15.9128	15.3865	14.4899	12.4364	13.2389	12.1479	0.0066612851789689	-0.235669	down
gene-ADAMTS7	1381	1088	1278	953	1048	1036	6.39346	5.03206	5.97089	4.37421	4.88237	4.81996	0.0252989643757904	-0.284735	down
gene-FAM210B	8239	8146	7601	6976	6735	6946	73.1591	72.2549	68.1359	61.4304	60.231	62.0157	0.00112252404515531	-0.197917	down
gene-SLC6A9	542	542	550	472	395	369	4.31098	4.14847	4.33974	3.5612	3.10084	2.82087	0.0153527503550227	-0.38538	down
gene-ANKRD12	2003	2157	1865	1725	1680	1670	5.79348	6.2321	5.44525	4.97629	4.89465	4.89618	0.0153460614361012	-0.229845	down
gene-IFIT5	4009	3988	3637	3387	3269	3551	32.6776	32.4712	29.9329	27.3747	26.8348	29.1022	0.0289590277107859	-0.171328	down
gene-PKIA	6146	5922	5165	5084	4772	5046	39.5029	38.0206	33.5156	32.4043	30.8866	32.6084	0.0216484447336749	-0.191946	down
gene-APCDD1	3632	3759	3621	3323	3034	3169	27.8852	28.8958	28.1351	25.3323	23.4834	24.524	0.0086115414457936	-0.191937	down
gene-JMJD1C	1647	1685	1547	1321	1361	1449	4.50438	4.60776	4.27106	3.58386	3.74921	3.98604	0.0222377224227094	-0.222485	down
gene-COL27A1	4971	4550	4628	4076	4037	4233	17.1036	15.7611	16.1728	13.7863	14.1106	14.4699	0.0111138499555969	-0.178967	down
NewGene_1381	292	309	310	165	197	250	2.11329	2.24094	2.2635	1.17901	1.431	1.81219	0.0114855540184264	-0.556994	down
gene-TBC1D23	7422	7576	7270	6736	6305	6516	49.1501	50.3034	48.6936	44.2467	42.0329	43.4074	0.00524429769847873	-0.16993	down
gene-SENP5	419	381	329	252	256	236	2.93592	2.69075	2.3391	1.76333	1.81533	1.65936	0.00119524816723355	-0.583108	down
gene-SENP6	4230	4442	4131	3840	3607	3888	24.3536	23.8803	23.6066	20.648	19.7709	21.9096	0.031756211208612	-0.158512	down
gene-SENP7	700	614	558	508	492	491	3.55397	3.12141	2.8669	2.66081	2.5771	2.70546	0.0405993567164197	-0.31011	down
gene-SCN9A	474	622	538	358	333	344	1.50672	1.97347	1.72453	1.12759	1.06535	1.09751	3.19528865091857e-05	-0.641926	down
gene-SRSF11	7541	8276	7559	6815	6543	6773	47.865	39.4509	47.0665	32.848	44.5214	32.7471	0.00327108963450851	-0.198308	down
gene-MIB1	1298	1333	1188	1089	1048	1041	8.74957	8.9706	8.08016	7.27597	7.11444	7.05401	0.019003088893044	-0.247331	down
gene-RCOR3	1805	1862	1731	1436	1518	1426	11.8308	12.2498	11.4464	9.027	9.83943	9.2441	0.00174219980394123	-0.283383	down
gene-PRKG1	346	335	323	259	237	264	1.35296	1.31905	1.24087	1.05275	0.972863	1.0209	0.0380471165340076	-0.384444	down
gene-ETNK1	4015	4429	3528	3522	3320	3093	14.7734	16.2769	13.1043	12.8482	12.3006	11.4434	0.0153460614361012	-0.25105	down
gene-FMN1	1290	1278	1099	1060	978	941	2.5459	2.52386	2.19203	2.07079	1.94319	1.86815	0.016606493328977	-0.28182	down
gene-DCN	15745	16147	15518	13784	13393	14858	191.262	197.889	196.192	170.673	170.914	181.361	0.0114855540184264	-0.156479	down
gene-FAM171B	3029	3237	2742	2401	2416	2481	13.6378	14.5587	12.4645	10.7209	10.9555	11.2335	0.000814879185657764	-0.285951	down
gene-LOC790009	340	365	301	223	247	276	1.64851	1.76094	1.47143	1.06793	1.20112	1.34013	0.0388635242482292	-0.413705	down
gene-TMEM255A	970	926	907	681	733	728	7.42701	7.08551	7.01138	5.17278	5.65641	5.60063	0.000918963857448136	-0.369986	down
gene-DOCK4	1204	1163	1105	926	866	836	3.70427	3.55784	3.41817	2.80885	2.67047	2.57585	0.00015492029281254	-0.383992	down
gene-TNFRSF10D	2763	2982	2781	2502	2396	2491	13.8913	14.9761	14.1181	12.476	12.1349	12.5915	0.0182379902328289	-0.189191	down
gene-SEC24A	3243	2791	2568	2501	2361	2272	12.9801	11.2878	10.8054	9.92909	9.51674	9.14342	0.0164144097731777	-0.251561	down
gene-ZNF711	2878	3139	2611	2287	2336	2311	16.1452	16.0222	14.6531	13.1347	13.3898	13.171	0.000918963857448136	-0.297405	down
gene-RUNX1	3655	3501	3365	3113	2805	2914	16.616	15.9959	15.5153	13.8881	12.9596	13.3042	0.0018200471661569	-0.235016	down
gene-ETS1	2604	2252	2288	2148	1959	1981	14.3955	12.1681	12.6062	11.8722	10.84	11.2383	0.0263005783945584	-0.212971	down
gene-YPEL2	1041	855	1000	740	830	794	5.50931	4.44168	5.37798	3.85032	4.42054	4.33042	0.0413036049038452	-0.27445	down
gene-MTPN	2140	1804	1768	1472	1444	1198	41.2727	34.7429	34.4152	28.1377	28.0432	23.2185	6.41442514894602e-05	-0.454444	down
NewGene_1308	1779	1586	1548	1405	1406	1381	9.41336	8.38169	8.27016	7.37491	7.49223	7.34943	0.0382333182647596	-0.210818	down
gene-ADAM10	3533	3521	3433	3120	3068	2860	23.4755	22.5059	23.0277	19.6308	20.2827	18.1888	0.0118098005164779	-0.194971	down
gene-ALDH1L2	1122	1079	1093	826	878	827	5.04602	4.84765	4.95949	3.67987	3.97342	3.7359	0.000429481571219756	-0.36204	down
gene-ZFP36L1	7020	6909	6576	5683	5219	5338	59.6918	58.6844	56.4518	47.9165	44.6922	45.6379	3.66427012119866e-08	-0.318933	down
gene-FNDC3A	2201	2301	2053	1823	1706	1790	9.20033	9.13693	8.62106	7.55991	7.0365	7.47561	0.000791398416335232	-0.28403	down
gene-ASPH	5797	5490	4874	4687	4550	4400	28.7339	27.3429	24.3267	23.2021	22.6263	21.5255	0.00631801999960163	-0.226762	down
gene-DACT1	8243	8102	8397	7456	7297	7201	57.5336	56.4407	59.1916	51.6258	51.2531	50.3785	0.0110507931532369	-0.154863	down
gene-SMURF2	5380	5157	5115	4382	4277	4443	25.2764	24.204	24.2608	20.4131	20.2358	20.9875	5.02484160349547e-05	-0.238969	down
gene-EVI5	1219	1072	1139	922	913	1011	4.60991	4.0383	4.34582	3.46518	3.51056	3.85022	0.0265546781436774	-0.251783	down
gene-KLF3	1703	1673	1464	1391	1303	1346	9.73916	9.55403	7.15083	7.48568	6.40848	6.62074	0.0178880356524302	-0.242934	down
gene-KLF6	3822	3534	3197	3115	2982	2975	25.2514	22.9491	21.1451	22.4951	20.1889	21.206	0.0245963018320797	-0.200091	down
gene-HSPA13	946	926	967	831	788	671	11.737	11.4718	12.1078	10.2201	9.83932	8.36388	0.0266349801924729	-0.292	down
gene-MOB1A	2361	2084	1674	1586	1430	1378	21.7436	18.8361	15.5837	14.5428	13.0086	12.8138	0.000211351151413021	-0.45925	down
gene-NOV	1491	1511	1302	991	982	1062	16.2429	16.446	14.318	10.7041	10.7686	11.6359	3.36233760061422e-07	-0.486349	down
gene-SIRT1	2062	2067	1948	1692	1627	1691	13.8638	13.4933	12.7934	10.9039	10.639	11.0277	0.0013811524314802	-0.261023	down
gene-MTURN	7238	7462	7046	6270	5863	6344	32.2406	33.2016	31.6862	27.6975	26.3008	28.4171	0.000304857626997509	-0.217851	down
gene-IGFBP5	41721	40938	41830	31339	30636	31265	170.481	167.004	172.754	127.334	126.323	128.81	2.86353277333096e-25	-0.399485	down
gene-PITX2	1094	1206	1187	963	958	985	16.0072	17.5686	17.811	14.3627	14.0836	14.4294	0.0241582911314074	-0.245685	down
NewGene_4444	8176	9603	8448	7509	7499	7689	302.983	353.641	310.984	273.087	278.697	283.343	0.0188383194774835	-0.191228	down
gene-LOC537017	12214	12089	10583	9834	9577	10147	92.3443	91.7761	81.2643	74.024	73.2224	77.5876	0.0018985052259522	-0.221376	down
gene-TFDP2	1471	1382	1345	1121	1150	1241	5.25464	4.84611	4.64307	3.90194	4.40022	4.4393	0.0191212133051032	-0.239733	down
gene-NAB1	3373	3298	2890	2685	2415	2439	21.4978	20.5393	18.01	16.5442	15.6008	15.4016	0.000137124158516952	-0.325075	down
gene-AKAP9	2292	2233	2390	1961	1989	2039	4.5176	4.39588	4.75362	3.8326	3.95296	4.03914	0.0245005817150547	-0.189911	down
gene-GPRC5B	6409	5968	6534	5628	5239	5362	66.1948	61.1276	68.0575	57.2689	54.7181	55.6445	0.00326858014756516	-0.203305	down
gene-DYNC1LI2	1576	1262	1357	1095	1191	1157	20.6086	16.4767	17.9073	14.1981	15.6833	15.2122	0.0272796311079213	-0.266428	down
gene-CD164	13327	12845	11259	11264	10133	10712	121.085	114.194	101.895	100.549	91.3201	96.1925	0.0102709809031804	-0.203678	down
gene-ZMAT3	5775	5461	5176	4751	4655	4812	17.5781	16.6082	15.9087	14.3347	14.2629	14.7345	0.00593902569357699	-0.189241	down
gene-STK38L	6325	5885	5704	5165	4764	5086	38.7088	35.976	35.1849	31.2704	29.3619	31.2653	0.000362113711196285	-0.237206	down
gene-PDLIM3	4605	5091	4879	3421	3308	3464	76.2518	84.2712	81.6636	56.5406	55.1651	57.7744	9.01079797138679e-17	-0.498781	down
gene-CUL4B	1989	1894	1844	1696	1585	1637	9.81496	9.33744	9.19192	8.35236	7.90421	8.15958	0.0219437141559361	-0.20215	down
gene-NUMB	4064	4328	3944	3522	3403	3338	35.2321	37.4779	34.5203	30.2757	29.7076	29.1001	0.000592800860655604	-0.247767	down
NewGene_1223	969	1062	954	737	757	807	5.05897	5.94379	5.11679	3.90707	4.08842	4.51316	0.00160258146130136	-0.358035	down
gene-CREBZF	2619	2705	2627	2308	2212	2256	16.4564	16.8105	16.7136	14.5188	13.9823	14.4546	0.00487151989760753	-0.213281	down
gene-RNF128	2532	2202	2035	1727	1610	1592	22.897	19.9879	18.7344	15.6312	14.7257	14.5725	3.09508465470151e-06	-0.439465	down
gene-PAK3	1360	1137	1178	1034	913	929	3.67894	3.03935	3.28304	2.71187	2.62675	2.46387	0.00391446359638761	-0.335943	down
gene-OXR1	1965	1934	1755	1555	1552	1563	12.5506	12.2225	10.8301	8.99826	9.24107	10.3142	0.00407582149342762	-0.257955	down
gene-PTP4A1	9379	9113	8135	7994	7734	7926	99.9249	97.0518	87.7622	84.6891	83.1346	86.2711	0.0412753480128672	-0.152941	down
gene-MARVELD2	1724	1690	1558	1472	1382	1436	11.8482	11.5936	10.8069	10.0299	9.56579	9.91819	0.0431620721422143	-0.195265	down
gene-PKD2	7233	7171	6468	5883	5399	5592	37.5101	37.1431	33.8785	30.2671	28.2306	29.1222	1.19678253810156e-05	-0.289216	down
gene-DDX3X	19095	17485	16712	15823	14974	14421	106.074	96.4857	93.1264	86.5568	83.371	80.2977	0.00186579136921804	-0.218906	down
gene-TBX18	737	598	585	437	426	435	7.78706	6.31142	6.24097	4.58019	4.53112	4.62109	0.000108376410055389	-0.546595	down
gene-TMEM173	199	235	162	163	107	101	2.02413	2.38823	1.75146	1.6298	1.09292	1.03429	0.02493466292251	-0.666936	down
gene-CCP110	743	628	645	540	500	503	3.58279	3.02827	3.09878	2.55819	2.33944	2.4079	0.00797884491725759	-0.367881	down
gene-NCOA7	4445	4248	3658	3738	3398	3373	21.9994	20.8859	18.3141	18.267	17.033	16.7787	0.0245963018320797	-0.215053	down
gene-PTH2R	205	179	174	105	140	123	3.16839	2.77313	2.72054	1.61607	2.1796	1.90808	0.0274009087438381	-0.58133	down
gene-MIER3	1031	1100	803	794	700	787	5.0705	5.40257	3.98616	3.87037	3.46591	3.89153	0.0196468863353261	-0.345827	down
gene-CREBRF	660	571	607	488	505	487	2.03808	1.79655	1.90476	1.62233	1.56949	1.5761	0.0418320543298764	-0.294397	down
gene-UVSSA	1464	1299	1417	1159	1176	1093	3.49851	3.10085	3.41925	2.7573	2.90894	2.62567	0.0106027686889031	-0.268008	down
gene-NEO1	3569	3397	3322	3086	3097	2839	13.2276	12.5025	12.3386	11.1391	11.4714	10.5069	0.0408244707083773	-0.171197	down
gene-SS18L1	515	447	441	362	356	388	3.93781	3.4098	3.38138	2.72476	2.74361	2.96401	0.0490577683596442	-0.325416	down
gene-RNF2	2571	2438	2324	2219	1981	2050	24.3869	24.8788	21.2954	22.2385	20.3151	18.6454	0.0153527503550227	-0.21306	down
gene-MFN1	2018	2169	1975	1797	1760	1808	16.0845	17.2743	15.8949	14.2042	14.1277	14.4877	0.0432093923668052	-0.18234	down
gene-GLS	6764	6591	6429	5764	5387	5674	42.5998	40.6625	39.7467	34.7882	33.2396	33.7497	0.000214394517781827	-0.216333	down
gene-CTNNA1	27502	25909	25963	23583	22780	23810	191.446	180.127	182.415	162.752	159.681	166.612	0.00231437331346193	-0.160178	down
gene-AZIN1	6820	6088	6025	5858	5338	5304	40.9664	36.5154	36.5593	34.7454	32.2359	32.1491	0.0253649368499958	-0.180602	down
NewGene_2470	369	412	403	301	318	287	3.22244	3.39629	3.24884	2.2384	2.50891	2.17153	0.0377470336861105	-0.368241	down
gene-IGSF11	3660	3437	3355	3133	2966	2959	27.3667	25.8573	26.1068	23.3423	22.3904	22.5924	0.013131390631139	-0.188741	down
gene-GULP1	74	85	98	52	57	36	2.5743	2.9527	3.46825	1.79983	1.98395	1.24113	0.0487653911774085	-0.807203	down
gene-SLF2	1353	1350	1174	1006	970	939	5.92524	5.90747	5.1902	4.67962	4.27635	4.13392	0.000124273398360136	-0.393446	down
gene-SPTBN1	15112	13945	14649	13528	12835	13049	45.5209	42.2223	45.1963	40.6571	38.9405	39.7674	0.0340753609245647	-0.131615	down
gene-DCBLD2	50571	46499	42520	41474	38233	39403	226.318	207.575	192.289	183.845	172.278	176.843	0.00361684896493567	-0.211061	down
gene-MAMDC2	9627	9094	8859	8468	8181	8124	73.4444	69.3041	68.2275	64.066	62.8589	62.3231	0.0354248261623898	-0.136993	down
gene-MARCKS	494	426	353	318	344	248	12.6393	10.9003	9.11702	8.07608	8.85318	6.37401	0.0292885830263099	-0.46425	down
gene-PNISR	2222	2367	2304	2036	1968	1956	14.6907	15.6358	15.3809	13.3512	13.1029	13.0024	0.02253658487538	-0.192379	down
gene-DPY19L1	9069	8605	8136	7906	7521	7681	48.2169	46.2143	43.9067	41.3895	40.8955	41.4314	0.038059634215026	-0.141782	down
gene-FAM161B	159	172	170	130	104	104	0.821281	0.908497	0.879869	0.661151	0.561101	0.555625	0.0421715024961066	-0.550895	down
gene-SCUBE3	769	771	732	622	546	561	6.58507	6.58497	6.29591	5.25047	4.67774	4.79782	0.00251000729597957	-0.376702	down
gene-PPIP5K2	3182	3082	2900	2433	2490	2713	14.8041	14.2625	13.5444	11.1501	11.8791	12.6121	0.00250819958044948	-0.245538	down
gene-ASXL2	2833	2774	2618	2486	2223	2470	5.64041	5.80743	5.47222	4.90198	4.71488	4.93886	0.0361185181233036	-0.179098	down
gene-CEP350	3178	3250	2801	2653	2581	2714	5.99259	6.17514	5.33091	5.0063	4.90056	5.19444	0.0241582911314074	-0.197918	down
gene-SLC7A11	399	307	428	311	257	258	1.04789	0.804543	1.13506	0.810556	0.678306	0.681434	0.0357440117326434	-0.440103	down
gene-LRP12	519	490	374	362	330	318	2.37992	2.33507	1.68603	1.59747	1.57591	1.55487	0.0196893881694605	-0.43512	down
gene-C7H5orf30	2880	3465	2971	2718	2320	2699	25.541	28.5245	24.5721	23.5986	20.0741	23.7785	0.0167551539084731	-0.251624	down
gene-FZD6	3414	3210	2730	2753	2512	2570	23.1495	21.5516	18.6925	18.4017	16.9384	17.4701	0.0188383194774835	-0.237727	down
gene-TMEM158	243	259	273	150	163	182	3.84152	4.09741	4.36731	2.35703	2.60415	2.89654	0.00287866309763514	-0.629641	down
gene-SOX9	1581	1380	1344	1183	1067	1100	18.0118	15.7074	15.4607	13.3628	12.2374	12.5948	0.00102856267937927	-0.344094	down
gene-STK17A	2701	2661	2439	2240	2255	2325	42.7376	42.064	38.9684	35.1465	35.942	36.9896	0.0384127913395746	-0.17608	down
gene-PLEKHG1	1882	1918	1628	1437	1522	1466	7.04572	6.89741	6.15694	5.27514	5.73887	5.52083	0.00681818764733852	-0.276441	down
gene-PAM	18722	17870	18294	16409	15744	16300	128.347	115.903	118.98	107.288	101.032	105.259	0.00174353302187969	-0.162367	down
gene-UBE2Q2	2642	2673	2318	2212	2120	2169	22.2927	22.4834	19.8691	18.4731	17.9801	18.5114	0.0179275201030634	-0.213837	down
gene-NHS	1093	1086	1106	899	988	871	3.17052	3.14659	3.2381	2.58666	2.88649	2.53983	0.047778643940258	-0.233923	down
gene-HMGCS1	16638	16114	15404	14539	14197	14181	85.4285	82.6485	79.8468	74.028	73.4139	73.2158	0.0103459338029816	-0.148328	down
gene-SEC23A	7282	7068	6383	6162	5902	6294	46.1592	44.4087	40.5748	38.7	37.4959	39.7482	0.0360417248422667	-0.157892	down
gene-ETV1	1004	1009	892	744	630	619	6.53177	5.83493	5.29213	4.08879	3.65201	3.42359	8.2408897166559e-06	-0.526072	down
gene-BMPR2	2986	2877	2650	2421	2250	2679	6.89217	6.6339	6.17588	5.54269	5.23112	6.21724	0.0425644159560715	-0.194869	down
NewGene_809	5672	5756	5405	5054	4660	5021	51.7464	52.4517	49.7783	45.7166	42.8143	46.0605	0.0095971014588055	-0.174827	down
gene-MAP3K7	2022	1974	1736	1669	1688	1384	14.0715	13.3877	13.942	11.2238	11.537	9.44754	0.0355154955938931	-0.254932	down
gene-MAP3K1	2613	2418	2171	1738	1629	1568	9.66113	9.13026	8.10309	6.37042	6.06391	5.82862	5.10089828474418e-10	-0.527194	down
gene-HLTF	6794	6568	5811	5777	5436	5482	32.5979	31.4814	28.1481	27.4787	26.2635	26.4684	0.0239284160975078	-0.181775	down
gene-EIF4G3	3650	3754	3364	3295	3100	2940	14.94	16.2403	14.203	13.8469	13.1144	12.3205	0.0309144392903957	-0.188157	down
gene-FOXK1	1118	970	1040	839	929	766	3.29635	2.43072	3.09379	2.09263	2.75431	2.26693	0.0318281606180455	-0.284838	down
gene-NKTR	2225	2482	2375	1978	2026	2108	7.86738	8.66343	8.30075	6.92793	7.0608	7.33624	0.0322229745677685	-0.195199	down
gene-LRRC8B	1275	1298	1177	962	941	1076	5.00784	5.09014	4.64827	3.73228	3.75073	4.23133	0.00326026367407313	-0.314812	down
gene-OGT	4527	4407	4737	3702	3886	3965	20.8802	20.3084	21.9807	16.7898	18.1062	18.4492	0.00177280171543823	-0.225237	down
gene-DZIP1	6952	6940	6745	6240	5951	6291	39.2666	39.298	38.7665	35.3367	34.2946	35.8311	0.0202319196599772	-0.141749	down
gene-SLC30A1	809	710	609	608	522	492	7.77273	6.81629	5.90584	5.79526	5.04832	4.75009	0.0206725359544412	-0.373496	down
gene-CALD1	84030	82951	76238	71747	70541	72630	491.204	484.518	429.499	412.708	387.531	424.58	0.00524429769847873	-0.160699	down
gene-MYO6	5882	5644	5368	5050	4942	4932	18.0806	17.3348	16.6641	15.3999	15.3058	15.2508	0.0185850820502734	-0.161002	down
gene-WWC2	4259	4043	3834	3269	3097	3191	16.2454	15.4045	14.7645	12.85	11.896	12.2379	6.07379586619893e-07	-0.326975	down
gene-VMA21	4401	4280	3853	3813	3386	3744	25.9953	25.2554	22.9776	22.3307	20.1397	22.2371	0.038059634215026	-0.178585	down
gene-ATL2	1709	1807	1578	1484	1425	1405	13.3031	13.012	11.403	10.2097	9.8696	10.0172	0.0255623768234671	-0.222042	down
gene-TECPR2	412	379	365	271	299	300	1.69737	1.5535	1.52011	1.1492	1.24245	1.27099	0.0256341713181683	-0.391878	down
gene-RBPJ	1724	1634	1565	1114	1249	1267	7.78755	7.20987	8.24288	6.22207	5.41155	6.02119	6.07615817340294e-06	-0.421396	down
gene-DNAJB5	530	575	451	347	391	351	6.80197	6.0408	6.02736	4.92502	5.70233	4.2423	0.00249636709060882	-0.496198	down
gene-OLR1	10375	10322	9057	8216	7900	7598	138.188	137.709	121.877	108.934	106.017	101.864	8.45918192679219e-06	-0.309257	down
gene-MEX3C	2939	2700	2481	2356	2173	2227	19.6906	18.0736	16.7818	15.6545	14.6643	15.0026	0.00607827859692249	-0.247487	down
gene-BICD2	1745	1908	1959	1609	1478	1506	9.18552	10.0639	10.2167	8.79462	7.95284	8.17132	0.00437750622702052	-0.272092	down
gene-AMIGO2	1307	1335	1189	1104	1014	984	11.3781	11.6073	10.4526	9.52978	8.88969	8.61568	0.00818701286169919	-0.286799	down
gene-CEP97	1079	1098	911	825	854	809	3.86921	3.9219	3.28834	2.93791	3.07923	2.90684	0.0188383194774835	-0.293362	down
gene-FHL1	1770	1882	1674	1465	1429	1332	20.0362	20.3694	19.3773	11.918	15.5581	12.9138	0.000902380527924799	-0.315832	down
gene-MORC3	836	918	891	698	691	761	3.63288	3.98692	3.90973	3.00838	3.02294	3.32508	0.0206725359544412	-0.281881	down
gene-ELMSAN1	1659	1356	1340	1175	1140	1238	5.88123	4.80335	4.74234	3.99456	3.92222	4.25506	0.0196391020813145	-0.275683	down
gene-SAMD12	1207	1163	1286	1070	998	1015	3.49671	3.58681	3.89418	3.20356	2.92545	3.10926	0.036029571520868	-0.228663	down
gene-JUNB	1951	2101	2127	1810	1805	1678	27.5157	29.5927	30.2898	25.3112	25.6295	23.7955	0.03223883780921	-0.20563	down
gene-AFF4	4056	3574	3086	2928	3000	2771	11.0323	9.96886	8.52879	7.81557	8.1338	7.50145	0.0086115414457936	-0.281897	down
gene-ISPD	441	497	360	297	307	356	1.474	1.64342	1.22866	0.991635	1.02241	1.18363	0.0313561459639659	-0.417675	down
gene-PTPRK	423	403	378	308	306	305	1.81364	1.71919	1.63057	1.30062	1.31699	1.29091	0.0274009087438381	-0.371799	down
gene-PTPRD	298	308	315	214	224	237	0.791619	0.91101	0.846591	0.560703	0.596497	0.631764	0.0245963018320797	-0.430919	down
gene-TP53INP1	5567	4789	4816	4467	4388	4360	25.5255	21.898	22.3173	20.3185	20.2762	20.1157	0.0302878746340659	-0.181073	down
gene-ELOVL7	1356	1181	1115	958	1013	974	9.77604	8.5078	8.11352	6.85209	7.35367	7.05779	0.0124955500273358	-0.291874	down
gene-ELOVL6	2800	2906	2495	2349	2112	2467	16.3951	16.6831	14.3703	13.0768	11.977	13.6491	0.0197558633038428	-0.226395	down
gene-CLIC4	4915	4335	4192	4064	3826	3620	78.3098	68.9979	67.4377	64.2138	61.4031	57.9953	0.0227065292407689	-0.205612	down
gene-SLC38A2	36565	37334	34478	32748	31489	31916	196.548	200.344	187.104	174.404	170.424	172.288	0.00586222571138682	-0.155028	down
gene-SLC38A1	7393	6877	6404	6272	6059	5636	20.855	19.3796	18.2391	17.5455	17.2151	15.9881	0.0265546781436774	-0.184141	down
gene-TBC1D8B	3713	3827	3558	3332	3183	3256	15.1134	15.559	14.619	13.4458	13.0455	13.3262	0.0235403224740528	-0.166211	down
gene-RIN2	6078	5970	5947	5341	5487	5197	34.805	34.4675	34.097	30.3793	29.2542	29.8265	0.0282121499189458	-0.149228	down
gene-FAM126A	3981	4046	3085	3254	3017	3017	16.6939	16.8193	12.9849	13.4902	12.6566	12.5837	0.0361185181233036	-0.240604	down
gene-PLCB1	4100	4069	3424	3261	2995	3349	15.3055	15.1628	12.9008	12.0996	11.2635	12.5683	0.00588276503674891	-0.253993	down
gene-N4BP2	936	931	860	673	658	792	2.54665	2.57713	2.70554	1.84994	1.83768	2.20618	0.0060235348532616	-0.344124	down
gene-ZRANB2	3602	3823	3446	3219	2995	3167	32.871	34.8989	31.6967	29.0914	27.4701	29.0424	0.0118106336634547	-0.195391	down
gene-KLHL2	1622	1682	1668	1457	1343	1238	13.4227	13.9062	14.1661	11.9589	11.1944	10.4071	0.00524429769847873	-0.282567	down
gene-BAZ2B	1053	996	999	750	844	868	3.02446	2.85699	2.89404	2.13596	2.43672	2.50579	0.0141997243122098	-0.290034	down
gene-ZNF644	1843	1967	1595	1447	1517	1449	9.15702	9.76148	7.99876	7.12726	7.58988	7.23839	0.0117696314859923	-0.27426	down
gene-SPTLC1	2554	2409	2321	2208	2080	2029	24.6848	23.2556	22.642	21.1626	20.2472	19.7134	0.0333802305231502	-0.187634	down
gene-NRIP1	1173	1182	993	982	868	886	4.09899	4.12697	3.5044	3.4041	3.05516	3.11097	0.0274009087438381	-0.273618	down
gene-BMP2	2018	2253	2149	1858	1803	1855	20.0791	22.3921	21.5787	18.3328	18.0688	18.5586	0.0257723316064042	-0.201732	down
gene-PAN3	2674	2909	2634	2208	2352	2409	15.9125	13.5659	15.7603	13.0192	14.0677	11.3528	0.0118143684943863	-0.219958	down
gene-NR4A2	458	455	433	318	345	270	3.79201	3.82679	3.65038	2.57938	2.88844	2.20034	0.00261261352479066	-0.509907	down
gene-GNAQ	283	214	222	162	160	123	3.73331	2.81525	2.94707	2.11944	2.12063	1.62741	0.00577460666747522	-0.672919	down
gene-CLDND1	5891	6310	6014	5215	4986	5683	71.5408	76.543	73.7215	62.7983	60.9819	69.3967	0.0166659623639837	-0.18071	down
gene-FADS2	3217	2803	3249	2712	2645	2590	27.9253	24.3091	28.4705	23.3481	23.1214	22.6026	0.024543387448726	-0.204255	down
gene-AJUBA	1963	2128	2035	1822	1749	1755	25.991	28.1732	27.1609	24.0099	23.4544	23.503	0.0407008436366997	-0.18452	down
gene-TMEM26	693	648	710	585	535	529	5.19108	4.69212	5.15784	4.22599	3.93929	3.87084	0.028899261479743	-0.297303	down
gene-CPSF6	4575	4819	4564	4123	4022	4178	20.3624	20.3811	20.3724	23.9272	19.9292	20.1826	0.0182419150677345	-0.162348	down
gene-ALCAM	14296	14646	12303	11832	11482	12093	74.8595	76.5809	64.9899	61.4163	60.5176	63.6577	0.00969121879194438	-0.202461	down
gene-COL5A2	48118	48714	46531	45010	43077	42884	191.76	193.924	187.205	177.875	172.894	171.844	0.0441033741904299	-0.112795	down
gene-FLRT2	3363	3515	3508	2951	2993	3021	10.6179	11.0862	11.1818	9.23696	9.51581	9.58883	0.00744822267681249	-0.194751	down
gene-FLRT3	5319	5281	4973	4387	3978	4278	30.856	29.9818	28.6834	24.6843	22.2206	23.8275	8.27641508199022e-06	-0.283459	down
gene-ZDHHC23	1328	1214	1117	1049	958	1070	5.7932	5.15179	4.81189	4.42438	4.10063	4.56846	0.047489461650156	-0.232452	down
gene-PPP1R13B	341	322	361	245	281	242	1.97272	1.85648	2.10789	1.42094	1.63613	1.43963	0.0397318331871132	-0.396642	down
gene-ATP7A	2226	2312	1836	1882	1760	1528	5.87949	6.10027	4.89538	4.92721	4.67966	4.05694	0.0239284160975078	-0.283553	down
gene-PRRC2C	5414	4970	5034	4633	4324	4243	13.4424	12.3197	12.6448	11.3929	10.789	10.5729	0.00474349491033961	-0.206287	down
gene-C13H20orf194	493	479	565	373	418	386	1.7703	1.71568	2.35947	1.33184	1.50846	1.39194	0.0241582911314074	-0.367095	down
gene-PHACTR4	2453	2494	2727	2088	2103	2190	13.4698	13.7423	15.3872	11.6247	11.773	12.3005	0.0035232973768864	-0.248972	down
gene-C24H18orf32	1492	1457	1239	1274	1105	1069	23.9938	26.417	19.7055	20.5057	17.8814	17.5241	0.036029571520868	-0.262667	down
gene-PPP4R2	7556	7382	6622	6435	6276	6393	52.8008	51.451	47.5081	44.7051	44.284	45.6473	0.0357440117326434	-0.156604	down
NewGene_34	1527	1764	1637	1402	1307	1400	11.8693	13.5754	11.9972	10.4498	9.91366	10.8393	0.0164144097731777	-0.2453	down
NewGene_30	3637	3862	3487	3260	3181	3261	9.87674	10.0201	14.398	8.95673	9.77412	8.33168	0.0384127913395746	-0.161775	down
gene-TMEM200A	1356	1255	1114	1018	958	1112	10.9002	10.4318	9.3468	8.12633	8.07002	9.12812	0.0383306106443072	-0.253125	down
gene-LTBP1	8755	8638	8472	7195	6830	7045	44.0927	42.6808	42.0359	34.5545	34.7164	35.1551	3.1710050535425e-08	-0.278342	down
gene-LTBP2	5114	4879	5231	4519	4345	4424	16.8677	16.0251	17.4027	14.7604	14.3965	14.5441	0.00818701286169919	-0.178781	down
gene-ZNF568	462	563	565	438	377	428	2.80462	3.12013	3.47908	2.30848	2.29306	2.25975	0.0441033741904299	-0.338992	down
gene-GATM	2065	1913	1594	1558	1574	1509	22.8003	21.1269	17.6427	17.073	17.5303	16.7588	0.0381654977888072	-0.245173	down
gene-KIAA1109	2391	2553	2408	2123	2148	2013	3.81011	4.06255	3.87198	3.35569	3.44732	3.22216	0.0155337771438277	-0.208584	down
gene-MEX3B	366	378	320	234	237	222	2.06807	2.13359	1.82765	1.31258	1.34655	1.26222	0.000715786494399315	-0.600436	down
gene-ORMDL3	2539	2317	2462	2149	2012	1858	31.3326	28.5875	30.6965	26.3166	25.0329	23.0093	0.00422347229962728	-0.264006	down
gene-TXLNG	287	263	269	203	193	165	3.07664	2.8189	2.91087	2.15416	2.08206	1.77555	0.0114855540184264	-0.527662	down
gene-PPP3R1	1064	1046	951	809	871	711	32.4796	31.8903	29.3038	24.4782	26.7519	21.7988	0.00880987133813368	-0.337471	down
gene-PDK1	953	839	912	726	764	714	6.32786	5.56481	6.11095	4.81756	5.11284	4.7654	0.0249325281752041	-0.276756	down
gene-LPIN1	924	951	929	768	772	759	4.41659	4.31294	4.25791	3.45513	3.53131	3.46356	0.0174820006263387	-0.268808	down
gene-PLXDC2	5647	5228	5083	4366	4451	4669	14.7689	13.2909	11.6723	12.2912	12.5717	16.8327	0.00139040091666422	-0.224962	down
gene-AP1S2	9538	9352	8106	8040	7497	7998	131.492	128.832	112.94	110.085	104.225	110.913	0.024433350896913	-0.180321	down
gene-MED13L	754	792	637	591	545	535	2.07619	2.19541	1.83238	1.60092	1.49693	1.47075	0.0097888186671783	-0.367767	down
gene-KBTBD8	1702	1703	1521	1454	1369	1364	9.8125	9.71951	8.94639	8.24632	7.89727	7.85985	0.0303597832772911	-0.216742	down
gene-HEATR5A	1820	1812	1583	1501	1524	1281	6.12411	6.08223	5.37487	5.0007	5.15583	4.32904	0.0280533832229556	-0.257565	down
gene-GATAD2B	1666	1533	1667	1034	1468	1341	5.91192	5.36163	5.91206	5.47681	5.21813	4.61591	0.0246004004847971	-0.321317	down
gene-PTPN13	1291	1121	1302	1055	995	948	5.13913	4.45627	5.23367	4.16525	3.98849	3.79437	0.0114855540184264	-0.291231	down
gene-FOXN2	766	634	604	515	514	546	3.3925	2.90098	2.70035	2.34137	2.2939	2.43283	0.0285050348488752	-0.329401	down
gene-LHFPL2	9888	9944	9237	8603	8492	9095	50.2715	50.4313	47.362	44.3603	43.4184	46.4819	0.0444206001258317	-0.132968	down
gene-LHFPL6	7311	7107	6806	6420	6005	6548	86.8905	84.4814	81.8065	75.5885	71.8907	78.2666	0.0311224434780736	-0.144446	down
gene-C1H3orf58	5295	4917	4610	4310	3884	4292	29.7542	27.5992	26.1516	24.0198	21.9807	24.2517	0.00327998590031555	-0.230071	down
gene-RNFT1	3528	3482	3272	2947	2674	2633	41.012	40.4369	38.4012	33.9761	31.311	30.7826	7.11706437338134e-05	-0.299328	down
gene-KITLG	115	76	80	56	33	44	3.27294	2.1605	2.2973	1.58193	0.95162	1.24315	0.0134564865197924	-1.01	down
gene-MDM4	1990	2209	2104	1733	1756	1842	3.62983	4.04689	3.90898	3.10828	3.18205	3.32991	0.013270197346075	-0.224352	down
gene-CNOT6	2757	2732	2505	2393	2125	2316	11.9529	11.3021	11.1727	10.2924	8.87217	9.68478	0.0155337771438277	-0.208967	down
gene-NEBL	643	696	736	523	468	546	1.84684	1.99373	2.20301	1.48178	1.34442	1.56931	0.00218586112614527	-0.416544	down
gene-FBXO30	1506	1441	1292	1302	1130	1056	3.84301	3.67108	3.35855	3.29788	2.90781	2.71379	0.0328873844360446	-0.263421	down
gene-REEP3	4778	4787	4043	3925	3865	4062	32.1538	32.1299	27.4888	26.254	25.415	27.1461	0.0431620721422143	-0.181491	down
NewGene_2716	10182	9817	10055	8587	8287	8262	19.0669	17.4531	18.0611	17.6437	15.5951	15.0878	4.57596365697703e-06	-0.240174	down
NewGene_2712	2974	3114	3178	2661	2632	2579	6.85675	8.96848	8.14424	6.97383	7.05686	6.23348	0.00467333021865439	-0.217718	down
gene-CASD1	1072	1338	1050	868	852	833	6.7901	8.4161	6.68959	5.42029	5.44647	5.27056	0.000902380527924799	-0.421028	down
gene-DIDO1	1494	1577	1541	1388	1295	1266	5.15678	5.3009	5.19188	4.58811	4.4511	4.30102	0.0386555035103132	-0.206482	down
gene-CPD	9991	9648	9910	9122	8598	8703	31.5163	30.4035	31.5593	28.5363	27.3146	27.6065	0.0161969405313966	-0.143839	down
gene-TFAM	1961	1826	1733	1608	1595	1546	10.243	9.77305	9.08648	8.1986	8.39732	8.12883	0.0383306106443072	-0.198946	down
gene-SERINC5	4880	4361	4245	3638	3526	3207	21.0751	18.8111	18.5289	15.5564	15.326	13.9321	7.34766902373985e-06	-0.360468	down
gene-KLHL32	2558	2735	2592	2234	2188	2353	10.6075	11.3273	10.8474	9.18471	9.13597	9.80749	0.013131390631139	-0.20167	down
gene-UBR1	762	684	685	578	534	450	3.263	2.92616	2.96074	2.45565	2.3031	1.93839	0.00327998590031555	-0.429776	down
gene-ARHGAP21	3483	3200	3352	2973	2953	2899	12.51	11.347	13.3371	10.5495	10.5581	10.1687	0.0307393219989846	-0.167503	down
gene-TMEM41B	3265	3192	2683	2534	2668	2622	25.7861	25.1835	21.3951	19.8434	21.2208	20.8202	0.0407395386461838	-0.20587	down
gene-NDRG4	1203	1040	1189	910	946	785	9.89463	8.50203	9.89309	7.39322	7.81955	6.48984	0.00456237751568681	-0.359345	down
gene-NFE2L3	273	290	309	198	185	145	2.58622	2.73648	2.95144	1.85538	1.76261	1.37733	0.000779600774544784	-0.705907	down
gene-B3GNT2	2001	2111	1906	1833	1600	1657	18.0547	18.5393	16.7496	15.8163	14.0283	14.4981	0.0202319196599772	-0.224416	down
gene-DMXL1	1456	1352	1253	1102	1126	1099	2.91359	2.71215	2.64739	2.18296	2.26499	2.24178	0.0103459338029816	-0.269405	down
gene-HVCN1	56	42	40	25	15	16	0.471325	0.354557	0.339038	0.19984	0.123748	0.134575	0.0238134473626565	-1.28379	down
gene-TMEM30A	2645	2094	2177	1941	1916	1673	40.5988	32.1153	33.7344	29.5493	29.6155	25.824	0.00977950841636177	-0.303733	down
NewGene_1980	492	419	374	333	321	326	6.35664	6.36529	5.14277	4.34608	4.15322	4.32106	0.0392602745081414	-0.372669	down
gene-TMEM19	1070	991	1015	958	799	793	8.92499	8.26289	8.55429	7.92856	6.71124	6.65236	0.0485389521248603	-0.253209	down
gene-ITCH	3879	3947	3713	3299	3295	3467	17.755	17.9153	17.4981	15.055	15.2259	16.2079	0.0117976721888503	-0.180208	down
gene-PER2	178	245	188	123	126	102	0.758268	1.05678	0.805138	0.510394	0.531871	0.429757	0.0025925749098774	-0.781683	down
gene-LOC112441535	39	53	66	16	18	8	0.266819	0.368572	0.460633	0.109576	0.1229	0.053042	0.000902380527924799	-1.89315	down
gene-LOC101902435	80	126	112	48	75	59	0.898108	1.53672	1.49451	0.538316	0.874841	0.685556	0.0415282655896433	-0.786535	down
gene-NR2C2	2169	2231	2278	1944	1879	1951	7.36416	7.47945	7.80039	6.54763	6.34764	6.58364	0.0200540042469973	-0.192574	down
gene-PAPPA	1278	1147	1160	1001	969	900	3.23232	2.89729	2.96087	2.50886	2.46605	2.28786	0.00577460666747522	-0.302786	down
gene-NRG1	2337	2235	2211	1957	1930	1855	12.4624	11.4144	11.2197	10.1174	10.2979	10.1748	0.00705618697853819	-0.222445	down
gene-PARD3B	562	533	504	455	368	415	1.79097	1.70063	1.62257	1.43913	1.18356	1.32946	0.024433350896913	-0.352168	down
NewGene_1006	3633	4018	4176	3506	3402	3199	12.976	14.3368	15.0586	12.418	12.2384	11.4882	0.0201409910960269	-0.209353	down
gene-CTNNA2	526	577	554	398	456	447	3.49117	3.89857	3.6966	2.65726	3.03765	2.98716	0.0313561459639659	-0.331093	down
NewGene_3076	3655	3729	3685	3302	3227	3214	27.9387	27.8853	28.1287	25.4965	24.711	23.8688	0.018335282654936	-0.166523	down
gene-TBX3	102	119	97	63	58	60	0.612524	0.749839	0.58223	0.37222	0.347361	0.359248	0.0185850820502734	-0.795709	down
gene-RRAGC	2658	2508	2442	2249	2221	2238	33.0086	31.1076	30.6133	27.6953	27.7755	27.949	0.0478317610941591	-0.1638	down
gene-SRP72	1607	1470	1563	1402	1309	1254	16.0892	14.7061	15.8006	13.9258	13.2047	12.6286	0.0428402217278818	-0.209058	down
gene-SLC13A3	540	584	646	399	438	475	4.2186	4.49291	5.11117	3.08502	3.41604	3.72464	0.00729721741446287	-0.414902	down
gene-SCML1	337	379	326	275	240	237	2.59945	2.92404	2.5338	1.96596	1.84986	1.82825	0.0158566280651089	-0.453232	down
gene-NBEAL1	1170	1103	1085	938	899	987	1.89081	1.77942	1.77212	1.50397	1.46216	1.60679	0.0333497351577559	-0.232452	down
gene-PCMTD2	2446	2475	2312	2190	1980	2088	17.5356	17.6595	16.7944	15.5854	14.2293	15.0476	0.0241033346096678	-0.191602	down
gene-PCMTD1	3144	3224	2988	2600	2687	2516	22.3957	22.8374	21.3462	17.1379	17.8136	16.5808	0.00183935956111212	-0.243742	down
gene-TMEM106B	4032	4242	3656	3553	3115	3397	24.2711	18.5721	23.3641	21.7978	17.3649	22.1492	0.00875403712241851	-0.228138	down
gene-PKN2	2763	2796	2626	2441	2249	2168	12.1816	12.024	11.7429	9.99611	9.72954	9.36315	0.00487151989760753	-0.237525	down
gene-PRKAR2B	3371	2976	2823	2687	2500	2217	62.343	54.974	52.6995	49.2706	46.5656	41.2231	0.00573267412936236	-0.290102	down
gene-PTPN21	4252	4072	4069	3545	3544	3621	19.1312	18.3677	18.3449	15.9927	15.9318	16.4046	0.00370852527984725	-0.192859	down
gene-C17H4orf46	656	636	549	511	450	462	8.64932	8.37628	7.2962	6.67718	5.97174	6.1183	0.0172805945269657	-0.353909	down
gene-CNOT6L	1767	1748	1482	1476	1318	1382	4.915	4.98942	4.04322	3.95485	3.58918	3.75532	0.0282121499189458	-0.241359	down
gene-LATS1	491	357	420	278	277	297	2.33801	1.69716	2.02056	1.31117	1.32851	1.4231	0.00214108690492384	-0.555624	down
gene-NAALADL2	235	242	210	145	117	141	0.437303	0.456543	0.412058	0.286952	0.210082	0.291378	0.000715786494399315	-0.752723	down
gene-PCM1	4016	4055	3861	3596	3337	3588	11.9156	12.1631	11.299	10.5742	10.1412	10.5444	0.0216594531113679	-0.164325	down
gene-TC2N	13268	13168	11394	11073	10930	11350	83.599	81.5845	72.1363	68.2601	68.309	71.7273	0.0340404681750623	-0.163834	down
gene-TGFBR1	5032	4878	4908	4297	4182	4445	22.65	21.8085	22.2013	19.0759	18.865	19.9992	0.00494850592938479	-0.179884	down
gene-KDM6A	1796	1933	1671	1483	1441	1438	8.04368	8.56063	7.53761	6.51221	6.44133	6.4007	0.00208414252496451	-0.290283	down
gene-CMTM4	1356	1416	1378	1206	991	1176	3.96392	4.0859	4.01591	3.46479	2.84777	4.64043	0.0097888186671783	-0.282668	down
gene-SLC5A3	3776	3374	3149	2937	2695	2752	8.55431	7.63729	7.20252	6.59815	6.14824	6.26856	0.00141900598194103	-0.278904	down
gene-ADAMTSL3	776	699	679	576	579	592	2.80818	2.56172	2.49807	2.04742	2.10526	2.1298	0.0332272628598335	-0.28419	down
gene-QKI	9345	8926	8060	7762	7395	7740	31.2714	30.2579	26.3621	26.9861	25.7903	19.7482	0.0117976721888503	-0.183848	down
gene-NNT	7875	7847	7165	6886	6662	6716	43.9918	43.5299	40.7514	38.3795	37.314	37.8719	0.0199047084287919	-0.157831	down
gene-CEP126	161	149	96	68	72	69	0.975534	0.902946	0.588999	0.409716	0.440081	0.417692	0.00435119967388391	-0.938878	down
gene-MSI2	5010	4780	4229	4064	4072	3818	22.9774	22.464	20.0632	19.4636	19.5738	18.1521	0.01547191447187	-0.21145	down
gene-AFTPH	961	953	936	717	750	759	6.28875	6.85652	7.03919	5.21483	5.06784	5.54115	0.0019119834276997	-0.338744	down
gene-SSFA2	3567	3393	3270	2873	2975	2827	17.8889	17.0006	16.6373	14.3798	15.0426	14.2803	0.00420182425434729	-0.219646	down
gene-FBXW11	3743	3436	3404	3132	3030	3087	23.1514	21.3508	21.0721	19.2158	18.8875	19.3473	0.0202193280702963	-0.176587	down
gene-QSER1	3023	3053	2698	2514	2473	2506	8.59914	9.91339	8.67433	7.04784	8.35968	7.12342	0.0118143684943863	-0.209866	down
gene-LEMD3	1223	1218	1113	1030	906	992	6.59885	6.56946	6.06325	5.50807	4.92448	5.38238	0.0167551539084731	-0.262328	down
gene-CD44	9534	9392	9767	8711	8641	8700	115.678	114.724	119.164	101.181	105.558	101.556	0.0446961772841024	-0.12175	down
gene-CD47	7173	6883	6831	6324	5882	6231	42.4922	43.216	43.5435	40.182	37.8965	39.6272	0.00890346256959595	-0.162639	down
gene-SMAD1	1642	1589	1602	1292	1320	1254	13.603	14.039	14.3946	11.5075	11.0117	11.19	0.000592800860655604	-0.304112	down
gene-SELENOP	191	193	160	115	102	142	2.25623	2.27986	1.91104	1.35065	1.20821	1.68226	0.031115139363903	-0.582987	down
gene-PHF8	12336	12625	13032	11278	10985	10948	52.1995	52.9227	55.633	46.6023	46.5568	47.4779	0.00255616417018554	-0.176647	down
gene-LOC112443788	1143	1106	1162	821	784	853	19.681	19.024	20.21	14.0165	13.6003	14.7646	1.83371853758656e-06	-0.4555	down
NewGene_1863	127	56	50	25	17	19	4.43456	1.93522	1.74013	0.83866	0.591198	0.647307	0.000210142597222144	-1.91375	down
gene-OAT	19186	18829	17393	17149	16239	16198	207.305	203.219	189.723	183.744	176.715	175.986	0.0292885830263099	-0.142369	down
gene-DKK2	531	535	456	355	382	275	6.44859	6.47886	5.59025	4.26516	4.66185	3.35503	0.00141845634061307	-0.56937	down
gene-SLC39A10	2896	2675	2659	2281	2201	1950	14.4829	12.6346	12.4095	10.6208	10.4178	9.80795	0.000130333011988607	-0.337306	down
gene-DCAF12	6068	5966	5910	5270	5294	5337	43.2095	42.4374	42.4843	37.2142	37.9681	38.2104	0.0108695950992524	-0.156667	down
gene-TMX3	4974	4815	4558	4337	4124	4080	29.8743	28.7963	27.7237	25.7625	24.9822	24.6008	0.0141997243122098	-0.176295	down
gene-LIX1L	3937	3712	3673	3380	3068	3272	33.3187	31.3804	31.3839	28.3631	26.1542	27.843	0.00577460666747522	-0.20276	down
gene-ARG2	486	452	482	360	378	381	8.76148	8.13056	8.76444	6.43899	6.86796	6.89663	0.0386555035103132	-0.325898	down
gene-TNC	1831	1837	2033	1453	1421	1408	6.12148	6.39371	7.05242	4.68738	5.44964	4.89438	3.43246269523127e-06	-0.395578	down
gene-HIPK1	2864	2787	2441	2298	2138	2232	9.31601	9.00562	7.96909	7.33253	6.82438	7.49093	0.00327108963450851	-0.261546	down
gene-GJA1	17305	15791	14902	13527	12660	12928	143.538	130.842	124.788	111.266	105.76	107.826	1.76693537341029e-05	-0.277386	down
gene-AFDN	4029	3863	4156	3615	3512	3600	14.4521	13.5809	15.0615	12.5955	12.6837	12.8298	0.041561193717413	-0.150126	down
gene-SLC35A5	4265	4332	4000	3566	3526	3763	23.448	22.9372	20.9336	21.9719	20.8396	20.8654	0.00594237483365182	-0.197219	down
gene-SLC35A3	1561	1623	1547	1474	1174	1269	6.65655	7.01404	6.69266	6.21821	5.0161	5.53256	0.0227523423168455	-0.255701	down
gene-PUM2	6170	5901	5699	5241	5075	5168	25.8235	24.4927	23.9455	21.7229	21.4964	21.6419	0.00474349491033961	-0.180936	down
gene-PUM1	3008	2922	2748	2567	2439	2400	14.5024	14.3121	13.3629	12.5688	12.1294	11.4659	0.00841028081827416	-0.210854	down
gene-EDA	1440	1587	1518	1259	1213	1318	7.32534	8.06282	7.89694	6.35299	6.22089	6.74195	0.0131344919031946	-0.245046	down
gene-KMT2E	2058	1954	1814	1726	1689	1609	7.76669	7.37477	6.92571	6.46508	6.404	6.11252	0.0437206452137975	-0.195546	down
gene-TNFRSF21	4369	4047	3676	3204	3099	2975	31.5386	29.1795	26.7921	22.9332	22.5286	21.5959	3.43246269523127e-06	-0.363916	down
gene-ZNF664	4861	4365	4019	4005	3800	3505	36.8933	33.0972	30.7955	30.1475	29.0505	26.749	0.0318675589784797	-0.209395	down
gene-ZDHHC2	4447	4085	3846	3606	3401	3484	31.3615	28.7781	27.3847	25.216	24.1551	24.7029	0.00500807698703664	-0.220791	down
gene-KIAA0895L	55	52	54	23	26	30	0.751384	0.751968	0.792276	0.320119	0.349226	0.435854	0.0410076612191168	-1.00965	down
gene-FUBP3	1679	1644	1511	1427	1406	1293	13.7505	13.4042	12.4767	11.5784	11.5946	10.6519	0.0432183399374023	-0.21028	down
gene-SECISBP2L	4013	4159	3730	3257	3325	3052	14.5368	15.0635	13.6975	11.7014	12.1278	11.1277	0.000210142597222144	-0.28676	down
gene-RHOQ	11171	10637	10153	9521	8892	10011	79.3715	74.6493	72.7125	67.0875	64.5172	70.8088	0.0306273209708176	-0.151972	down
gene-PRSS35	1353	1242	1169	1009	1007	1009	11.0166	10.066	9.55279	8.03626	8.17838	8.11471	0.00474349491033961	-0.297292	down
gene-ANKRD50	1832	1980	1834	1657	1610	1477	5.85035	6.29138	5.90946	5.21383	5.18201	4.74676	0.0179897695986088	-0.233292	down
gene-MBOAT1	1967	1885	1995	1629	1587	1676	21.9037	20.8214	22.2013	17.9148	17.6864	18.6141	0.00467866889490544	-0.239908	down
gene-AKT3	2099	2012	2081	1632	1784	1845	7.38408	7.07302	7.41782	5.81156	6.31559	6.54045	0.0194325322368444	-0.217261	down
gene-KANK1	7550	7020	7159	6343	5805	6063	35.9118	34.3505	34.6294	30.1278	27.3078	29.6738	0.000108217732708439	-0.237402	down
gene-FAR1	3336	3571	3406	3028	2985	2979	23.0655	23.7475	23.6989	20.7066	20.5258	21.0646	0.0165124819463745	-0.180237	down
gene-GSTA1	246	267	236	375	366	384	7.86756	8.52056	7.62605	11.9101	11.7528	12.3567	0.000223501901617701	0.604321837208571	up
gene-HM13	4917	4776	5127	5545	5439	5555	78.5678	75.2933	81.2752	86.0285	85.8729	89.3139	0.00814501591818645	0.17575186797907	up
gene-TMEM254	12981	12760	12239	14271	13688	14332	168.651	165.585	160.798	183.85	178.984	186.943	0.00139040091666422	0.172615468469853	up
gene-CRIP2	5423	5354	5573	5862	6030	6086	126.267	124.506	130.928	135.352	141.396	142.463	0.0191454625326483	0.154587139341905	up
gene-CDIPT	2228	2020	2281	2445	2665	2619	37.161	33.6503	38.4028	40.4438	44.7727	43.9144	0.00370500070382452	0.261421127982705	up
gene-NDUFV3	4666	4361	4547	5012	4726	5092	81.258	73.0482	79.1894	86.9931	82.0983	86.2569	0.0394099661619477	0.144964962676917	up
gene-NDUFV1	5568	5572	5938	6274	6151	6609	93.6207	93.9105	100.843	104.666	104.012	111.705	0.0114855540184264	0.173556411788305	up
gene-JTB	1428	1483	1421	1611	1612	1798	28.7284	29.7911	28.8621	32.1299	32.6527	36.3567	0.016606493328977	0.230139760301565	up
gene-NUP188	1639	1522	1777	1848	1979	2047	7.36044	6.83238	8.06023	8.1837	8.95122	9.24556	0.00773321529485973	0.267974028840624	up
gene-CENPS	518	624	546	733	694	703	17.7805	21.4117	18.9152	24.9583	24.0018	24.2856	0.0100846041164152	0.352748510327706	up
gene-CENPT	1072	1145	1047	1302	1203	1471	13.0441	13.8725	12.897	15.5257	14.7843	18.1211	0.0073464019251141	0.301307253636863	up
gene-SLC43A3	1076	1043	1120	1224	1289	1300	10.602	10.2632	11.15	12.0487	12.8762	12.8959	0.0141319281355271	0.253059636261986	up
gene-CCT5	7293	7508	7620	8070	8191	8880	89.6238	92.17	94.5371	98.3441	101.37	109.734	0.0066612851789689	0.182395634358064	up
gene-PLXNA2	1557	1556	1729	1836	1815	1942	4.70112	6.01209	5.2956	5.65981	7.05566	6.25342	0.0188383194774835	0.225111199715088	up
gene-DLC1	4977	5022	4868	5326	5256	5662	21.1518	21.5318	20.8916	22.4457	22.4992	23.5334	0.0319621220609985	0.14514523479393	up
gene-MPV17L2	1267	1315	1269	1461	1421	1672	29.7743	30.4257	30.2891	34.2593	33.7158	39.5562	0.0124955500273358	0.258787578256071	up
gene-DKKL1	794	807	887	1036	970	997	21.0936	21.323	23.6206	27.2029	25.901	26.4804	0.0118143684943863	0.288522261748542	up
gene-ALDH1A1	1573	1453	1575	1749	1649	1882	19.6504	18.1252	19.856	21.6652	20.7384	23.6347	0.0274009087438381	0.215607451552466	up
gene-PSENEN	3209	3409	3469	3879	3718	3704	137.25	146.417	149.559	164.753	160.335	150.502	0.0182419150677345	0.181257234114712	up
gene-KCND1	128	146	119	202	197	203	1.05118	1.05204	0.956177	1.54167	1.628	1.6204	0.00745884510293296	0.632755603850616	up
gene-HSPB1	28553	29231	28315	35057	33315	34992	883.79	871.268	885.61	1035.16	1038.34	1043.78	8.58131702244435e-11	0.28094738906587	up
gene-MBD3	4014	4085	4361	4394	4582	4790	48.6208	49.4512	53.5701	52.807	56.0897	58.4008	0.0436996399703128	0.161165786043243	up
gene-SGK1	1779	1723	1645	3607	3200	3260	19.3664	18.7247	17.9489	38.9381	35.1081	35.6828	5.26223090631145e-52	0.985257325267494	up
gene-NTMT1	1754	1741	1773	2120	1889	2113	44.4252	43.7274	44.7679	52.7554	47.6528	53.3219	0.0073464019251141	0.233623031729422	up
gene-RPS2	78449	82691	81760	89142	87786	92123	2142.56	2255.98	2254.3	2414.25	2414.67	2529.92	0.00186579136921804	0.164747741686095	up
gene-RPS3	28957	31297	29723	32602	32157	32261	890.293	961.193	922.564	994.009	995.739	997.352	0.0381002539108662	0.126197222414798	up
gene-RPS6	23621	25543	23977	26837	26486	26844	527.778	570.093	540.845	594.626	596.011	603.098	0.0116574561462775	0.149784874462992	up
gene-RPS7	25501	29720	27463	29973	30078	30695	962.754	1120.82	1046.72	1122.13	1143.65	1165.27	0.0468761094855372	0.151476293189428	up
gene-RPS5	19161	18753	18979	21365	19652	21603	688.95	673.538	688.91	761.779	711.654	781.031	0.00622811011511028	0.155389782425884	up
gene-LXN	3545	4018	3771	4454	4325	4447	71.9303	81.4498	77.2453	89.6188	88.396	90.7403	0.00143174707959917	0.239917497726707	up
gene-MNF1	519	557	590	725	705	612	26.006	27.891	29.8206	36.0451	35.5895	30.8166	0.0361941104218018	0.311351475502438	up
gene-ARHGAP1	10851	10277	10902	11926	11620	11922	93.6667	88.6093	94.9963	102.096	101.029	103.492	0.00423295755668662	0.164596547651466	up
gene-CYC1	7343	7101	7121	8316	8206	8212	154.884	149.628	151.636	173.944	174.335	174.177	5.49054530991928e-05	0.215529891650977	up
gene-ARPC4	4341	4318	4498	4784	4791	4768	125.195	124.422	130.972	136.845	139.174	138.292	0.0402490021636378	0.142111828367946	up
gene-TUFM	6866	7696	7649	8657	8151	8759	109.074	122.131	122.678	136.379	130.407	139.905	0.00246746635053217	0.219779669624625	up
gene-CXCL12	79	70	44	106	109	147	0.99725	0.96552	0.417023	1.41919	1.44715	1.84206	0.00954664310310632	0.925089568494133	up
gene-SEPT9	7319	6904	7668	8151	7834	8102	49.1674	43.8374	50.7189	52.3951	50.9879	51.1928	0.02493466292251	0.155227903631356	up
gene-FSTL3	7810	7832	8575	10169	9984	10082	102.084	102.265	113.152	131.807	131.428	132.509	8.09176994814941e-09	0.337505000374987	up
gene-ATP1A1	20537	20022	21566	23017	22637	23843	144.607	140.829	153.301	160.714	160.528	168.81	0.001895471404512	0.179035326647357	up
gene-RRM2	4026	3887	3692	4362	4079	4330	33.549	32.2905	31.03	36.412	34.1708	36.6635	0.0336594574789366	0.155583937040049	up
gene-CREB3L1	6334	5759	6192	6977	7033	6925	92.2331	83.7584	91.0234	100.74	103.143	101.389	0.00112919392683083	0.213152905802676	up
gene-SPP1	43149	48266	44536	51891	49274	53246	815.495	890.413	835.771	952.453	917.747	989.197	0.00174353302187969	0.200639079345149	up
gene-TIMM13	1632	1703	1594	1893	1763	1909	45.6729	47.6018	45.0392	52.5452	49.7057	53.7401	0.0345196500695484	0.192257075230565	up
gene-PHB	6065	6666	6644	7333	7131	8274	125.09	138.173	141.228	154.736	151.266	174.051	0.00186332418527775	0.24748314766244	up
gene-SULT1A1	1068	1152	1144	1471	1392	1434	24.4238	23.8789	24.1939	32.0994	31.5053	32.2986	4.17272060667857e-05	0.370332405391476	up
gene-CRYAB	3531	4028	3748	4321	4394	4392	148.603	169.302	159.237	180.309	186.232	185.845	0.00327108963450851	0.230581235230874	up
gene-PSMB1	8390	9631	9014	10136	9857	10853	248.735	285.162	269.944	298.19	294.371	323.377	0.0066612851789689	0.207083302725056	up
gene-PSMB5	7730	8511	8290	9193	8761	9116	145.173	159.658	157.175	171.2	165.707	172.136	0.0203658281875062	0.159160649006044	up
gene-PSMB8	1654	1657	1751	1909	1956	2088	38.0526	37.5874	40.5234	43.4394	45.4149	47.7589	0.00456749145568164	0.251226130671856	up
gene-DNAJC8	4030	3984	3906	4364	4221	4414	67.8355	66.9942	66.3831	72.8411	71.5657	74.7023	0.0349861154989262	0.142478414187725	up
gene-HDDC2	2129	2229	2085	2448	2449	2586	60.9282	63.7187	60.2221	69.472	70.59	74.3991	0.00327108963450851	0.233332318321509	up
gene-MRPS23	2240	2387	2336	2805	2603	2776	65.609	68.898	69.2231	82.1454	77.6827	82.3462	0.00112889535424828	0.250133816150021	up
gene-HSD3B1	17463	17540	18528	20281	19402	20912	237.551	243.048	252.179	280.733	271.52	301.117	0.000646022266875902	0.195836752735944	up
gene-FAM50A	2525	2378	2635	2781	2763	2851	43.0843	40.531	45.3937	47.0655	47.5	48.922	0.0386555035103132	0.172792633165099	up
gene-SERF2	15502	17725	16284	18821	18388	17748	159.084	180.654	166.973	189.42	188.644	181.838	0.0246004004847971	0.168058974233174	up
gene-DYNLRB1	3404	3703	3642	3948	3876	4050	133.805	146.221	144.566	153.918	153.769	160.107	0.0366531004536487	0.160788689974597	up
gene-MAPKAPK3	2118	2081	2194	2393	2403	2378	20.6454	20.2127	21.4934	23.0483	23.6138	23.2105	0.024543387448726	0.18391614721637	up
gene-NUDC	3834	4156	4123	4529	4514	4365	74.1041	80.1545	80.5386	86.7203	87.8771	84.689	0.0340095464218817	0.164081981815135	up
gene-KIAA2013	3497	3549	3600	3978	3746	3892	40.3275	40.8869	41.9084	45.4896	43.5111	45.1285	0.047684863828715	0.143044149057027	up
gene-SLC39A3	440	458	450	554	499	604	4.07971	3.71301	3.84666	5.36688	4.84864	6.21214	0.0386555035103132	0.314357167669364	up
gene-AP2M1	16798	17306	17824	19096	19041	19992	222.756	227.57	232.467	251.315	254.957	260.688	0.00173277064321544	0.179990561373003	up
gene-CHCHD2	5556	6296	6137	6924	6534	7141	173.736	196.639	193.733	214.692	205.774	224.514	0.00557185235237267	0.212183930023258	up
gene-ATP5F1D	7734	7896	8377	9124	8945	9935	204.055	208.107	223.133	238.715	237.686	263.581	0.000363721580183518	0.239068936325449	up
gene-ATP5F1B	49163	49267	50598	54765	52332	57411	712.671	713.413	740.477	787.245	764.025	836.839	0.00376755026284993	0.159578794849546	up
gene-ATP5F1A	54681	54080	53615	58112	55940	60840	731.978	722.98	724.698	771.472	754.506	819.428	0.0198757470620428	0.124346413264155	up
gene-HGFAC	69	69	79	97	120	124	0.602663	0.604807	0.70696	0.854125	1.09804	1.11593	0.0437206452137975	0.669845019138293	up
gene-SPHK1	3995	3506	4012	4201	4199	4413	51.6931	42.828	50.7248	51.324	52.7128	55.5188	0.0424749186073674	0.171880090172023	up
gene-TKT	8633	9000	9416	9838	9951	10702	107.484	111.927	118.35	121.463	124.77	133.973	0.00599690701774773	0.189905225200445	up
gene-TK1	1575	1607	1585	1761	1773	1922	26.5416	27.0546	26.959	29.4289	30.0901	32.5748	0.0188805255419696	0.212080763230733	up
gene-ACTA2	15018	16257	16181	17389	16671	18130	285.116	306.518	310.621	327.642	317.486	344.285	0.0198694637632977	0.154057387700253	up
gene-NOP10	1110	1295	1139	1352	1386	1464	9.69207	11.2928	10.0371	11.7036	12.189	12.8484	0.0166282334514317	0.2630227274013	up
gene-CLPP	1586	1674	1625	1863	1833	1950	39.4541	41.5913	40.7947	45.9443	45.9187	48.7749	0.00925057612238376	0.226139414123602	up
gene-RNF187	1652	1691	1631	1889	1809	1890	34.0633	34.8275	33.9445	38.6082	37.5606	39.1821	0.0340522475110519	0.185300588856802	up
gene-HMG20B	5333	5606	5748	6126	5970	6346	78.926	83.7958	83.408	89.0174	89.8929	94.1923	0.0198694637632977	0.161353351930025	up
gene-FEZ1	4634	4339	4527	4967	5034	5164	67.8282	63.0083	66.4867	72.4131	74.0109	76.2516	0.00524429769847873	0.185488701815686	up
gene-MIEN1	963	915	913	1060	1077	1078	32.9321	31.2574	31.5348	35.9658	37.1011	37.0823	0.0412215242860206	0.221868794613349	up
gene-SCAMP3	4161	3887	4077	4346	4494	4710	73.2625	68.3655	72.4692	75.8857	79.6864	83.3824	0.0150231057879264	0.177971086029746	up
gene-SCAMP4	2709	2685	2923	3102	3019	3251	33.407	32.6866	35.9885	37.3738	37.7529	39.9197	0.0195791623481308	0.189378263232245	up
gene-RARRES1	6670	7132	6880	8360	8072	8737	164.482	175.692	171.292	204.427	200.471	216.65	1.54979737279727e-07	0.300342491287392	up
gene-HMGN2	8348	8826	8322	10086	9603	9722	177.413	187.358	178.532	212.55	205.539	207.742	9.73019842276765e-05	0.223502627465361	up
gene-STOML2	4494	4897	4610	5172	5126	5391	87.994	95.7787	91.1349	100.432	101.082	106.145	0.0105147025525286	0.181506500810808	up
gene-ARHGDIA	17600	15891	17417	18171	18994	18423	241.095	216.461	239.477	246.781	261.34	253.192	0.0381569446200642	0.144961230299805	up
gene-NTS	19334	21143	18819	23471	23127	23684	412.25	450.326	405.095	496.273	496.656	507.806	8.45918192679219e-06	0.26272814424868	up
gene-SLC2A4	360	309	334	415	425	449	3.50363	2.99725	3.27893	3.99868	4.16621	4.39178	0.021336747911427	0.379689026726771	up
gene-CDKN2A	1497	1506	1484	1864	1747	1759	39.9677	39.9717	39.64	49.4582	47.463	47.4275	0.00108409662896078	0.2766285981268	up
gene-CFL1	31954	34008	33270	36989	36929	34793	744.61	790.493	781.815	853.367	869.753	817.853	0.0199047084287919	0.149397251208516	up
gene-TOR3A	1569	1589	1644	1812	1725	1875	21.9649	22.2249	23.2395	25.1549	24.3202	26.3926	0.0383200284271294	0.189601572761365	up
gene-TBRG4	1947	1938	1996	2201	2098	2233	22.2275	22.088	22.968	24.8531	24.0995	25.5988	0.0454227821029639	0.168684167227735	up
gene-GPAA1	4247	4340	4500	4818	4719	5075	54.6271	55.7963	58.3984	61.5808	60.9086	65.846	0.0118469522402447	0.176141422307766	up
gene-RPL3	39419	42040	41623	43743	44167	46965	790.61	842.273	842.787	870.013	892.162	947.18	0.0154481869491646	0.149205687102934	up
gene-RPL7	29348	33409	30330	33826	33180	34647	692.134	787.219	722.08	791.39	788	822.082	0.0431613166615733	0.144201463198807	up
gene-RPL8	33300	37276	36094	38386	38787	42937	1003.37	1122.06	1099.09	1155.29	1182.93	1310.83	0.0107818808440971	0.188095101544085	up
gene-ITPA	1649	1705	1615	2003	1816	1914	44.1868	45.1744	43.4778	53.4882	49.0777	51.4273	0.0113497650451648	0.223533554145084	up
gene-TOP3A	1122	768	808	1038	1145	1197	5.85593	4.92471	5.23773	5.36163	6.18482	6.46111	0.0343434489905192	0.344105385798687	up
gene-MOSPD3	1349	1385	1321	1562	1504	1578	31.8524	31.9419	30.2927	37.677	34.3605	36.079	0.0206725359544412	0.21305730600709	up
gene-STARD10	445	405	456	633	555	722	9.02533	8.21466	9.3351	12.5894	11.171	14.4347	7.7237153867591e-05	0.564704561050461	up
gene-PAG11	10931	11210	11493	12533	12533	13486	219.401	224.761	232.887	249.468	253.35	272.193	0.000279454861984339	0.214059367750658	up
gene-STIP1	6805	6965	6971	7521	7258	8007	83.1908	85.0505	86.0346	91.1727	89.3526	98.4237	0.0200540042469973	0.152702933836724	up
gene-ANXA2	88532	91260	91955	99816	96103	106089	1642.97	1691.93	1723.31	1837.57	1796.58	1979.91	0.00277749921484374	0.169266424258855	up
gene-PPP1R14A	754	811	703	978	926	895	25.5466	27.4723	24.042	32.8727	31.6267	30.5143	0.0073464019251141	0.321211819561287	up
gene-MYDGF	3359	3511	3348	3955	3876	4083	83.9499	87.6726	84.4806	98.0296	97.5688	102.607	0.000277423618569452	0.238901534006356	up
gene-GNL3L	4830	5007	5201	5594	5617	5813	59.9365	62.5593	65.387	68.2798	69.0832	72.3075	0.00370500070382452	0.196261929689726	up
gene-SDF2L1	1016	1123	1119	1298	1260	1205	30.2303	33.3928	33.6158	38.3313	37.7739	36.0689	0.0419616390259258	0.225341735092427	up
gene-SF3B2	6792	6645	6944	7789	7193	7451	60.4835	59.1943	62.5059	68.913	64.4258	66.7255	0.0154095723191559	0.155621027505596	up
gene-SF3B5	2605	3062	2711	3495	3262	3518	111.159	129.958	116.519	147.854	139.66	150.484	0.000202157169254332	0.31136207385249	up
gene-SRM	920	1000	1032	1198	1175	1282	18.5089	20.0958	20.9595	23.9063	23.8123	25.9447	0.00208414252496451	0.325117968493137	up
gene-COX6A1	9966	10890	10589	12032	11682	11865	463.48	505.922	497.158	554.901	547.154	554.844	0.0017696890868233	0.19546103035799	up
gene-DNASE2	1814	1945	2102	2364	2150	2289	34.1419	36.6486	40.1593	43.6669	40.7602	43.3379	0.0155337771438277	0.231727988817724	up
gene-GPI	17220	16098	17453	18931	18645	19802	217.668	203.262	222.719	237.29	237.352	251.687	0.00100094263194093	0.193855417115983	up
gene-MLF2	7644	7679	7699	8575	7819	8694	131.134	131.813	133.704	145.703	134.893	150.127	0.0333062418212172	0.140879902042084	up
gene-CAPG	6773	7499	7089	8015	7943	8190	139.13	154.173	146.911	163.255	164.388	169.457	0.00391632916556557	0.194221728602281	up
gene-HSPE1	6050	7394	6309	7697	7633	7083	324.249	395.83	341.365	409.05	411.974	381.708	0.0395745354138956	0.199959263000866	up
gene-STT3A	8673	8569	8464	9356	9168	9244	90.9594	89.7816	89.5641	97.33	96.807	97.4893	0.0242495283119041	0.128956693881163	up
gene-RMI2	380	338	352	438	406	510	6.72158	5.96241	6.27492	7.68659	7.23068	9.07079	0.0386555035103132	0.356458904833655	up
gene-TUBA1B	49427	51017	52406	58052	55502	58568	728.006	750.616	779.258	847.901	823.318	867.415	0.00030947272537033	0.18839272828029	up
gene-TUBA1C	10843	11044	10942	12950	12958	13984	178.629	181.827	182.182	211.777	215.258	231.955	8.24075940752738e-09	0.298410587481526	up
gene-COQ4	1131	1136	1203	1307	1326	1369	22.7025	22.958	24.5242	26.1049	26.8888	28.0069	0.0272589603994321	0.223203840846246	up
gene-CFAP36	2735	3012	2627	3135	3122	3120	56.7705	62.6715	55.1457	64.7878	65.3301	65.4188	0.0380779512163169	0.18087874163024	up
gene-BIRC5	2585	2456	2559	2956	2646	2885	39.9959	37.961	39.9714	45.3581	41.2311	44.8805	0.0318675589784797	0.176310660339329	up
gene-CDCA8	1261	1249	1346	1516	1522	1660	14.7269	14.5635	15.8626	17.5484	17.902	19.487	0.00143019270614634	0.302110234584307	up
gene-CDCA3	1398	1394	1488	1822	1784	1972	32.3206	32.1891	34.7382	41.7883	41.5436	45.8607	1.57309731901443e-06	0.399184670163473	up
gene-ATP6V0E1	4282	4521	4313	4912	4710	4721	133.868	141.248	135.915	152.288	148.088	148.405	0.0384791035516963	0.146479828570556	up
gene-ACOT7	1956	2229	2275	2462	2504	2559	32.5532	38.0361	38.3008	41.5205	43.6494	44.9701	0.0117255482244813	0.237301716727056	up
gene-CMC2	2280	2316	2110	2765	2438	2776	84.5784	85.8251	79.0116	101.696	91.0689	103.543	0.00173277064321544	0.267695836828592	up
gene-PLOD3	7681	7476	8373	8635	8640	9053	68.2534	66.3576	75.1142	76.0885	77.3245	80.887	0.0126497651911862	0.179335497354093	up
gene-LMNA	41525	39983	43483	44231	46539	46844	445.302	429.847	476.02	473.965	509.451	512.107	0.0141997243122098	0.156513563584065	up
gene-TIMM44	2282	2178	2216	2546	2493	2613	32.251	30.754	31.6163	35.6807	35.492	37.1389	0.00478309543565849	0.214362882617666	up
gene-NCAPD3	675	758	725	856	811	889	3.25093	3.6427	3.5246	4.0847	3.9416	5.03567	0.0374049854381994	0.261120659469594	up
gene-RPL7A	38013	43406	40849	44346	44857	46904	1107.72	1263.51	1201.73	1281.47	1316.47	1374.35	0.0151413664600074	0.171876063258058	up
NewGene_1401	5616	5865	5794	6983	6205	6596	166.461	173.668	173.543	218.133	190.739	196.655	0.0017355322074387	0.212565975724907	up
gene-HSD17B10	5944	6167	6001	6451	6438	7184	160.461	166.277	163.536	172.678	175.03	195.001	0.0222377224227094	0.165422198045104	up
gene-MAOA	90	61	53	165	191	179	1.11809	0.751141	0.656926	2.0255	2.39091	2.22562	1.65472710085572e-07	1.41056105450137	up
gene-EBP	1414	1468	1549	1693	1562	1820	35.3336	37.119	39.4194	42.5148	39.8547	46.0649	0.0402638028746095	0.212345217372807	up
gene-AUP1	2676	2842	2902	3275	3224	3367	46.2903	49.0977	50.6787	56.1831	56.1711	58.5634	0.000916707852017626	0.245832132246629	up
gene-ADSL	3759	3892	4007	4297	4284	4698	61.8522	63.9678	66.5606	70.1233	70.9914	77.7268	0.00599690701774773	0.204886412114078	up
gene-PLBD2	16777	16751	17783	18140	18297	18940	170.672	170.304	182.39	182.724	186.524	193.217	0.0410358075421996	0.127394246063846	up
gene-DALRD3	890	882	909	999	1032	1100	12.3206	12.5808	13.014	14.1229	14.8468	15.7499	0.0313561459639659	0.241295699811632	up
gene-YIF1B	1721	1655	1827	2112	2142	2187	34.9044	33.5005	37.3488	42.5273	43.7419	44.606	5.48665574802127e-05	0.32543310423374	up
gene-RGCC	438	439	398	530	547	583	11.7523	11.7672	10.7804	14.1213	14.7935	15.7448	0.00555501289656176	0.398365556517128	up
gene-ARL6IP4	1322	1297	1407	1598	1556	1595	30.6583	30.0982	32.9256	36.7331	36.4064	37.2621	0.00577460666747522	0.255624877471216	up
gene-SNRPA1	2618	2576	2678	2989	2830	3355	59.0605	58.0407	60.9912	66.8537	64.289	76.1027	0.00588276503674891	0.237550852568134	up
gene-SEC11A	4091	4384	4140	4674	4709	4476	95.5514	102.28	97.6227	108.269	110.778	105.133	0.0444976177695753	0.153496318799001	up
gene-EMG1	1125	1162	1102	1423	1321	1352	28.1992	29.0713	27.8113	35.1559	33.2744	34.0247	0.00228025664005665	0.290736449050851	up
gene-GUK1	2646	2711	2948	3229	3050	3126	67.6633	69.6565	76.9532	82.8682	78.5973	80.8208	0.0183764756499344	0.196541265463453	up
gene-ATP5PD	5518	6426	5762	6805	6669	6366	230.833	269.233	243.945	282.715	281.294	267.817	0.0334046520989001	0.181739226721615	up
gene-ATP5PO	8178	9349	8900	10032	9635	9975	283.693	323.994	311.689	345.122	336.627	347.966	0.0129643644156848	0.182673415670921	up
gene-ROR2	3175	3082	3344	3618	3620	3724	20.3463	19.7281	21.6329	22.9912	23.36	23.9939	0.00456237751568681	0.208685394513963	up
gene-ATP5MG	5585	5971	5547	6548	6430	6137	301.21	321.651	302.007	350.209	349.239	332.82	0.0124955500273358	0.178226176038789	up
gene-RAN	18195	19583	17499	20004	19415	21107	377.424	417.642	359.544	425.915	414.31	454.325	0.032218014844263	0.148103478245617	up
gene-APRT	2473	2660	2560	2939	2919	2849	64.8995	69.7251	67.8218	76.5052	77.1543	75.1967	0.013265748506025	0.196223836566043	up
gene-DDX39A	2578	2262	2436	2794	2648	3145	43.2939	37.9397	41.2312	45.6574	44.6188	52.9559	0.00632839591275863	0.256024208580291	up
gene-LYRM4	1200	1186	1213	1338	1392	1424	32.3714	31.7613	32.6529	35.6615	37.3098	38.0774	0.0216594531113679	0.224551509778078	up
gene-ASNA1	4783	4841	4954	5378	5446	5569	97.3653	98.4442	101.808	108.562	111.656	113.999	0.00346041519473762	0.18678951727413	up
gene-CCT3	13848	14045	14248	14993	15092	16206	183.256	185.658	190.349	196.75	201.132	215.639	0.0114855540184264	0.152777953824428	up
gene-CCT2	11077	11708	10769	12147	11854	12812	147.421	155.639	144.687	160.306	158.887	171.45	0.0202069740423079	0.150996625055281	up
gene-CALM1	40635	42839	41988	46721	45757	47218	527.209	559.543	556.783	617.128	617.755	636.715	0.000850606898046573	0.172358974021849	up
gene-AHSA1	3546	3755	3730	4099	4035	3974	68.3288	72.291	72.5651	78.3277	78.3165	77.0126	0.0415282655896433	0.151899673400205	up
gene-NCAPD2	1565	1440	1620	1759	1920	1805	8.69167	7.31794	8.77309	9.63801	10.8138	10.1539	0.0073464019251141	0.263915059947567	up
gene-TSC22D3	1629	1695	1752	2040	1873	1996	19.0903	20.0175	20.88	24.2588	22.3115	23.7936	0.0073464019251141	0.236187202548784	up
gene-RFC2	1173	1337	1328	1633	1420	1667	15.4824	17.6526	17.713	21.2787	18.9439	22.1888	0.00357875658998006	0.314655080349774	up
gene-RFC4	550	649	480	670	637	793	9.80251	11.5551	8.64448	11.8431	11.437	14.2244	0.0429466838132389	0.339565881957697	up
gene-TSC22D4	4890	4336	4729	5468	5207	5006	47.7663	42.4515	46.8994	52.7546	51.035	49.0372	0.0195339459020752	0.186101853512198	up
gene-PSMD2	15181	15029	15572	16229	16107	17564	132.787	131.312	137.507	140.771	141.888	154.483	0.0225932346240081	0.14144200103121	up
gene-PSMD8	16399	17418	17392	19358	19478	20649	271.96	288.548	291.193	318.347	325.33	344.342	4.19099148244189e-05	0.233332683439713	up
gene-RPLP0	65814	67022	65206	70874	69279	75126	1558.69	1585.58	1559.04	1664.52	1652.47	1789.08	0.0110952736887338	0.137627020239508	up
gene-RPLP1	26156	29546	27275	30742	30573	29996	1308.94	1476.99	1377.99	1525.61	1540.93	1509.42	0.0250565346664696	0.155597756264144	up
gene-RPLP2	13938	17367	15462	18523	17829	17072	781.231	972.438	874.955	1029.6	1006.5	962.195	0.0232065888720118	0.209266304511371	up
gene-AVPI1	4438	4366	4389	5033	4801	5190	101.313	99.9975	101.442	114.099	110.207	119.493	0.00112889535424828	0.204731646066043	up
gene-TNNI3	612	572	683	1000	1073	1006	18.2845	17.0792	20.6064	29.6465	32.3065	30.2661	1.79360584912961e-12	0.739649112270975	up
gene-XDH	1089	1252	1182	2009	1955	2211	6.05455	6.95362	6.63209	11.0736	10.9431	12.3594	2.86353277333096e-25	0.826414204303712	up
gene-LPAR3	103	147	102	223	160	167	0.85733	1.22697	0.869519	1.84582	1.35154	1.40819	0.0235403224740528	0.660172173693786	up
gene-TPM2	27159	25673	27283	31101	31102	30611	523.973	499.292	538.757	603.84	615.771	605.965	7.34766902373985e-06	0.230052717076022	up
gene-EIF4EBP1	2685	2702	2761	3028	3125	3052	84.9795	85.435	88.2157	95.0222	99.6052	97.142	0.010051235566502	0.193739971659841	up
gene-TBC1D10B	4381	3953	4404	4957	4565	4766	29.7409	26.8098	30.1871	33.3711	31.2172	32.5358	0.0185850820502734	0.182958113518545	up
gene-ASL	899	858	931	1035	1007	1103	15.1199	14.4903	15.8581	17.4036	16.684	18.5006	0.0304042048110566	0.243707719220056	up
gene-RPS14	18051	21438	19801	21858	21701	21956	617.704	721.829	686.812	733.803	735.051	744.39	0.0446961772841024	0.161227556239079	up
gene-RPS15	20168	23772	21648	24636	24108	24879	1058.81	1246.7	1147.36	1282.6	1274.72	1313.35	0.0155337771438277	0.183840273343445	up
gene-RPS16	14805	15990	15860	17992	16533	17397	676.282	729.646	731.419	815.024	760.595	799.096	0.00796680075359446	0.171221957908965	up
gene-RPS17	12407	13728	12405	14663	14602	13359	646.073	714.066	652.14	757.151	765.788	699.506	0.0396687451259917	0.163283561243704	up
gene-RPS10	20197	23917	21699	24359	24236	24937	889.376	1052.04	964.621	1063.68	1074.84	1104.16	0.0228678018198683	0.177177113005985	up
gene-EMD	3967	3806	3965	4251	4168	4339	81.3386	77.9401	82.0685	86.4235	86.0618	89.4588	0.0498445485771252	0.137681025084929	up
gene-MYL12A	26622	27668	26224	29308	27780	28927	437.975	454.774	435.54	478.124	460.29	478.541	0.0480460224532706	0.112667225458988	up
gene-SEC61B	4273	5031	4723	5441	4868	5463	138.496	162.905	154.546	174.87	158.92	178.053	0.0418320543298764	0.185575768323235	up
gene-MPC1	2068	2229	2090	2374	2392	2380	53.4486	57.5482	53.943	60.797	62.2585	61.7786	0.0350338382267575	0.179609843098915	up
gene-MOGS	1495	1479	1645	1722	1824	1753	13.2534	13.096	14.7242	15.1398	16.2835	15.6312	0.0310367280415186	0.215892502376241	up
gene-MYL9	13883	13706	14415	15655	15354	16384	299.243	295.121	313.693	334.631	333.328	355.11	0.000646022266875902	0.191364092633885	up
gene-PTTG1	1435	1521	1464	1811	1744	2066	49.1112	51.9807	50.5807	61.4687	60.1118	71.092	7.90188707708812e-05	0.363537223099607	up
gene-TRPT1	311	386	306	431	398	454	8.77937	10.985	8.52285	11.9967	11.2287	12.6486	0.0402948397276453	0.372022159400072	up
gene-ENO1	65869	66775	71193	74722	73683	79789	944.709	956.668	1030.82	1062.73	1064.32	1150.68	0.00331767429955903	0.17985514280622	up
gene-ASCC2	3749	3616	3938	4256	4383	4379	35.3932	32.9492	34.1026	39.9207	40.6741	39.3976	0.00194245191732784	0.221454115909517	up
gene-AGTRAP	864	918	1003	1096	1171	1199	19.5332	20.9929	23.1131	24.8578	26.5499	27.0822	0.00339000724053097	0.332943437362293	up
gene-EMP3	3820	4174	4053	4488	4275	4454	102.965	112.365	110.168	119.98	116.022	120.785	0.0475388739541314	0.1508431456729	up
gene-CDC20	1995	2104	2237	2418	2601	2795	28.8785	30.3956	32.6317	34.7158	37.9715	40.7126	0.00042235106250062	0.319715250649931	up
gene-SDHB	5345	5664	5557	6172	6152	6657	140.436	148.664	147.414	160.742	162.756	175.794	0.0013811524314802	0.213488467789591	up
gene-GPX4	17358	19753	19130	20892	19850	22045	482.92	548.95	536.945	575.928	555.377	617.178	0.0196391020813145	0.175479460577901	up
gene-STEAP1	4514	5163	4803	5877	5461	6349	95.102	108.218	101.837	123.253	116.242	137.264	0.000108217732708439	0.305119863046487	up
gene-STEAP2	3174	3242	3389	3542	3475	3830	40.7406	41.568	43.9167	45.0754	44.9228	49.435	0.0431620721422143	0.162714144252203	up
gene-DRG1	1805	1939	1659	2245	2044	2222	31.5695	33.8807	29.3446	38.9413	36.016	39.1039	0.0018985052259522	0.286306375395366	up
gene-NELFE	1798	1655	1750	1976	1916	2035	36.3838	33.4571	35.7572	39.6661	39.0529	41.4157	0.0187275694487044	0.205411272881748	up
gene-UQCRFS1	10073	11190	10798	12188	10963	11989	230.063	255.301	248.967	276.042	252.178	275.335	0.0477501081965472	0.148944086454626	up
gene-EIF3I	6595	7426	7387	7635	7955	8563	126.77	142.068	157.843	146.433	154.842	166.223	0.0206725359544412	0.191101820767666	up
gene-ERGIC3	3885	4284	4296	4665	4436	4794	73.8131	83.7025	84.9366	90.5069	87.4581	94.3671	0.0289590277107859	0.173521966788641	up
gene-ERGIC1	6625	6113	6351	7186	6812	6760	62.3386	57.5091	60.466	67.2057	64.5802	64.3203	0.0461057753711309	0.138634113630741	up
gene-NAA10	2536	2636	2549	2778	2948	2900	71.843	74.6055	72.902	78.052	84.1083	82.6218	0.0276182925823935	0.177755687553951	up
gene-POLR2E	5566	5834	5703	6072	6054	6497	100.177	105.385	104.337	108.003	110.541	120.639	0.042880645027844	0.140079853494197	up
gene-MIF	3324	3276	3382	3819	3919	3463	149.17	146.837	153.223	169.956	177.112	156.268	0.0328873844360446	0.18446117038431	up
gene-PA2G4	4061	3933	4247	4407	4472	4568	64.6323	62.5259	68.2354	69.5531	71.6721	73.0937	0.038059634215026	0.153083382492661	up
gene-TUBG1	1522	1618	1577	1737	1752	1853	23.676	25.1326	24.761	26.7876	27.4494	28.9867	0.0339018840348262	0.196836206695548	up
gene-ATG13	4131	3762	4154	4358	4594	4564	27.2452	24.7482	27.6538	28.5187	30.5612	30.2987	0.0188383194774835	0.183904849120657	up
gene-SNRPD1	2604	2897	2789	3221	3149	3061	98.2044	109.472	106.312	120.216	119.841	116.284	0.0143655762600963	0.203494321437923	up
gene-GBA	3375	3205	3599	3601	3897	3925	38.0249	35.7467	40.9191	41.2766	44.4437	44.3384	0.0349632015172347	0.184083397242313	up
gene-NRM	1010	1037	1066	1335	1313	1340	16.8577	17.2846	17.9546	22.0836	22.0667	22.4881	3.29017426368303e-05	0.374748785740439	up
gene-SEC13	5570	5893	5876	6506	6462	6927	107.595	113.697	114.591	124.613	125.718	134.544	0.000918963857448136	0.215537219458848	up
gene-ATG101	1883	1888	1986	2106	2164	2246	33.0137	33.105	35.1587	36.6217	38.2108	40.0083	0.0234740514971846	0.196116579229108	up
gene-BCR	2024	1886	1960	2204	2149	2246	8.09224	7.52981	7.90997	8.74069	8.65234	9.03016	0.02493466292251	0.186421210831639	up
gene-UBA1	15480	14990	16094	16617	16351	17182	113.844	110.191	119.852	121.618	120.814	127.524	0.0439933483610298	0.124342853299395	up
gene-KATNB1	1488	1408	1475	1576	1727	1949	13.8847	13.3262	12.8499	13.6508	16.1043	17.4304	0.00876994031674551	0.282353767100047	up
gene-AURKB	1144	1155	1288	1386	1436	1358	14.0512	13.9254	15.8635	16.849	17.5724	16.5918	0.0274009087438381	0.23840821546806	up
gene-MRTO4	2170	2048	2159	2452	2217	2536	34.3175	31.0362	32.3982	37.0901	33.8651	37.9594	0.0292663127448147	0.193006326515329	up
gene-RASL11B	276	278	288	345	314	439	3.68678	3.70766	3.88019	4.56617	4.22689	5.89503	0.0485389521248603	0.398993751243221	up
gene-ETHE1	2516	2756	2641	2848	2941	3317	67.4406	73.4387	71.1145	75.5559	78.9902	89.0709	0.0173263373595197	0.219623039814959	up
gene-NOP2	1739	1701	1733	1912	2033	1987	16.7655	16.276	16.8097	18.2522	19.6558	19.2578	0.0133848740648325	0.215452882526979	up
gene-PSMB2	3480	3725	3685	4073	4133	4539	110.97	118.64	118.641	128.787	132.746	145.541	0.0013811524314802	0.244021658812535	up
gene-PSMB7	6007	6241	6292	6716	6735	7100	161.814	167.924	171.109	179.396	182.71	192.321	0.0109956634426414	0.165855368724111	up
gene-MSRB1	6953	6773	7203	7494	7385	8277	132.123	128.566	138.168	141.212	141.33	158.155	0.0246444480292008	0.162913756770706	up
gene-MKI67	2995	2738	3304	3501	3383	3516	6.83333	6.23973	7.60955	7.92245	7.77367	8.06696	0.0167520089993553	0.219859223920818	up
gene-COX14	2997	3435	2969	3711	3516	3489	153.207	174.393	152.728	187.336	179.051	177.732	0.0206725359544412	0.206317850456942	up
gene-TXN2	8594	8652	9102	10110	9895	10793	211.321	212.512	225.964	246.522	245.044	266.861	5.27490449540203e-05	0.24218815484107	up
gene-POC1A	1355	1305	1242	1438	1440	1594	17.7791	18.5905	17.325	21.7292	20.915	20.8831	0.0358042878289347	0.214185602741521	up
gene-SAMM50	4460	4631	4877	5020	5046	5266	67.3139	69.813	74.3046	75.1195	76.6877	79.9079	0.0437206452137975	0.151648934991777	up
gene-IFITM3	2108	2346	2324	2484	2519	2600	92.7937	103.173	103.279	108.453	111.707	115.121	0.0419209295774731	0.182956549675735	up
gene-MRI1	544	598	570	725	695	741	11.483	12.6098	12.1538	15.1865	14.7832	15.7303	0.00515024545274176	0.353156427490957	up
gene-FXYD5	2997	3198	3361	3760	3630	3987	82.2581	88.2079	92.9165	101.768	101.375	110.839	0.000592800860655604	0.268451334729807	up
gene-PHB2	2716	2690	2863	3079	2993	3276	54.5921	54.0139	58.0986	61.3659	60.5851	66.2211	0.0141375348707396	0.194020788771516	up
gene-TECR	3678	3275	3676	3891	3939	4148	82.9629	73.7942	83.7151	87.0321	89.4854	94.0775	0.0198694637632977	0.189947095341708	up
gene-FARSB	3050	3101	3275	3543	3400	3640	41.0167	41.6582	44.4606	47.2423	46.0454	49.2224	0.0153460614361012	0.184094687604571	up
gene-NDUFB6	1886	2115	1672	2221	2178	2381	83.5817	93.6459	74.828	97.6504	97.2333	106.12	0.00987425457648151	0.274586700057364	up
gene-NDUFB7	2304	2653	2463	2842	2765	2916	118.769	136.598	128.168	145.286	143.508	151.131	0.013131390631139	0.217025163308428	up
gene-NDUFB8	5020	5993	5685	6553	6308	6382	187.573	223.664	214.401	242.73	237.399	239.651	0.00880987133813368	0.221677937974148	up
gene-NDUFB9	3977	4629	4397	4890	4884	4825	115.961	134.612	129.227	141.281	143.149	141.142	0.0298590615090675	0.184357341429241	up
gene-DDOST	12877	13364	13715	15227	14751	15687	208.171	215.819	223.83	244.114	240.166	255.005	0.000191338810587159	0.209759661454101	up
gene-AK2	4176	3986	4090	4337	4443	4559	68.2719	65.1869	66.9258	70.0746	73.0827	74.7219	0.0485430825378434	0.140341700299137	up
gene-RPL10A	19696	21858	19912	22354	21722	22737	724.404	803.06	739.344	815.318	804.634	840.883	0.0420455735901451	0.137584894168394	up
gene-AURKAIP1	1889	2129	2011	2363	2368	2369	63.2218	71.2827	68.6808	78.4588	80.2063	80.1946	0.00325304226197138	0.253322006161901	up
gene-FKBP5	1366	1268	1345	1592	1453	1603	9.1706	8.51011	9.16125	10.571	9.80086	10.9251	0.0117976721888503	0.241318189329998	up
gene-FKBP4	5280	4895	5160	5838	5502	5661	64.6932	59.9123	63.836	70.9406	67.8941	69.7461	0.013265748506025	0.166272147736882	up
gene-IDH3B	5735	5807	5982	6418	6524	6650	96.4103	97.5327	101.571	106.809	110.496	112.585	0.00477507079607851	0.178441071706932	up
gene-MCM3	2710	3003	2924	3242	3127	3249	23.1309	25.6103	25.1986	27.4412	26.8818	27.8864	0.036627531954995	0.172333973574682	up
gene-PSMA7	8083	8758	8466	9157	9010	9397	218.154	236.453	230.463	244.92	245.124	255.097	0.0345667146579177	0.140487354176504	up
gene-CUTA	3221	3260	3079	3512	3426	3816	108.631	110.17	105.411	117.373	117.127	129.786	0.0154734811706637	0.187025314260902	up
gene-UBXN1	1965	2068	2091	2217	2244	2411	46.4027	48.7964	49.711	51.9316	53.07	56.6523	0.0384791035516963	0.183462222590892	up
gene-TAGLN	41418	42455	43305	45532	45211	47602	947.114	970.918	1000.24	1033.97	1042.46	1095.54	0.0117976721888503	0.138679941780391	up
gene-PLAT	21772	21620	22900	25927	24861	25733	225.836	224.011	239.805	266.688	259.72	268.399	1.19678253810156e-05	0.224259051070645	up
gene-TOMM5	1977	2187	2022	2573	2357	2383	91.5753	101.214	94.5848	118.231	110.002	111.038	0.00277478972343193	0.258677998744137	up
gene-TOMM6	2941	3134	3162	3553	3312	3545	123.56	131.542	134.106	148.038	140.137	149.738	0.0141997243122098	0.189417619895602	up
gene-SLC25A3	26086	28084	27809	30484	28952	30989	472.414	508.119	508.456	547.439	528.02	564.272	0.00908566371535574	0.158411948558228	up
gene-SLC25A4	3788	4122	3900	4534	4236	4390	81.5838	88.6816	84.7836	96.8302	91.8703	95.0537	0.0196409644812231	0.173315793174791	up
gene-SLC25A5	5678	6557	6307	6749	6732	7151	127.177	146.729	142.626	149.924	151.872	161.075	0.0381002539108662	0.171075668522803	up
gene-NAGA	8956	9401	9605	9930	10135	10514	90.8531	95.2913	100.199	98.6735	105.552	109.814	0.0283274880824937	0.146408501735857	up
gene-BLVRA	4529	4886	4633	5130	5005	5310	47.9221	51.6444	49.4862	53.8292	53.3357	56.4986	0.0313561459639659	0.153990408643947	up
gene-HSPBP1	1409	1531	1507	1652	1626	1808	21.8061	23.5018	23.1836	25.2647	25.2622	28.0013	0.0343434489905192	0.210663523778309	up
gene-IMP4	1698	1822	2069	2029	2246	2437	30.1169	31.9868	36.807	35.051	39.4516	42.7531	0.0148283893248762	0.281172164645565	up
gene-PDIA5	2017	1989	2025	2341	2243	2338	28.5234	28.0947	28.9115	32.8307	31.9459	33.2526	0.00549374678278151	0.216163101262946	up
gene-GHDC	729	695	726	809	862	859	7.95014	7.60416	7.99031	8.77742	9.50085	9.45969	0.0386555035103132	0.25266152795612	up
gene-GTSE1	1361	1589	1753	1824	1752	1925	12.2387	14.287	15.9182	16.2811	15.8893	17.4243	0.0452196706740917	0.242494484078365	up
gene-LOC100141266	5629	5808	5404	6620	6289	7008	89.9238	92.6708	87.141	104.873	101.186	112.563	4.54519100486561e-05	0.259136296288315	up
gene-SNRPA	1493	1614	1599	1841	1774	1787	33.2382	35.8879	35.8287	40.6478	39.6762	39.8673	0.0183764756499344	0.216296286456939	up
gene-SNRPC	1996	2167	2056	2375	2280	2469	63.4652	69.6331	65.9425	74.9374	73.2674	77.3561	0.0114855540184264	0.213092033051916	up
gene-SNRPB	6688	6511	6622	7341	7124	7225	154.272	150.586	154.274	169.114	166.85	167.524	0.0126027249151701	0.147556970259292	up
gene-PARK7	7760	8666	8138	9753	9512	9652	219.637	247.035	234.407	274.67	272.332	276.972	6.00729133829843e-05	0.252676082445676	up
gene-RPL18A	16225	19327	17801	20336	20069	20893	666.462	793.019	738.184	828.325	830.23	862.93	0.00487151989760753	0.217305822100212	up
gene-GOT1	5039	4960	4866	5438	5222	5437	65.4565	64.3625	63.8181	70.0542	68.3212	71.0244	0.0405111143144473	0.132343269109253	up
gene-OAZ1	17749	17552	17417	19242	18166	19625	665.178	657.087	658.963	715.105	685.661	739.558	0.0174805453484321	0.130699376620841	up
gene-TUBB6	9870	10059	10826	11863	12283	12716	154.119	156.899	170.669	183.696	193.167	199.663	8.45918192679219e-06	0.278660255332914	up
gene-HSP90B1	68821	71169	69684	74496	74088	75496	634.402	655.34	648.501	680.984	687.834	699.784	0.028899261479743	0.113368280306422	up
gene-IFI30	1317	1491	1430	1585	1527	1845	34.9477	39.5265	38.3172	41.7166	40.814	49.2296	0.0339018840348262	0.242544773760923	up
gene-PER1	293	273	388	454	400	419	0.880989	0.81251	1.1523	1.34572	1.78879	2.30527	0.0281931041651462	0.432648255792157	up
gene-RBKS	821	871	970	1170	1073	1140	19.0316	20.1875	22.8437	27.0581	25.0719	26.6559	0.00134309782740777	0.362540491303362	up
gene-CCDC167	899	864	915	1066	1164	1156	40.4951	39.1552	41.9253	47.8753	53.2763	52.4468	0.000685389550360282	0.35632444085526	up
gene-MRPL11	2383	2962	2680	3372	3017	3286	73.9749	91.8637	83.9598	103.803	94.3275	102.543	0.00413917666833662	0.286242461066542	up
gene-MRPL12	2801	3017	2872	3248	3119	3298	64.1942	69.0665	66.4519	73.818	72.001	75.9934	0.0277863075329274	0.170606946740937	up
gene-UBE2C	2468	2911	2729	3381	3072	3368	79.9871	94.3945	89.291	108.607	100.452	110.101	0.000902380527924799	0.29312347987262	up
gene-UBE2M	2581	2885	2744	3113	3009	3024	45.5291	50.7933	48.8719	54.4293	53.4744	53.5455	0.0406882787073098	0.173058906249685	up
gene-BCCIP	2214	2403	2153	2679	2531	2499	46.9367	50.8935	46.0852	56.3475	54.0206	53.3101	0.0192449603804138	0.204928640304814	up
gene-SNRNP25	2013	2192	2351	2578	2687	2379	69.4442	75.5311	81.8933	88.2102	93.3805	82.5175	0.0198993882528212	0.239358541253761	up
gene-TRNP1	874	856	860	1030	1082	1148	7.90228	7.76185	7.89859	9.26273	9.88132	10.5136	0.000868582607889342	0.349514680984987	up
gene-MTX1	2250	2400	2394	2725	2605	2866	52.7338	56.2021	56.654	63.3479	61.492	67.549	0.00338567598440737	0.235463762402138	up
gene-PRDX1	28453	31600	29068	32681	31669	33702	820.281	909.98	845.703	933.984	918.259	976.757	0.0184980966171321	0.154907691350487	up
gene-PRDX4	7405	7964	8050	8866	8104	9108	194.65	208.742	213.331	231.111	214.508	240.603	0.0196893881694605	0.171732867851295	up
gene-POSTN	99148	99788	90535	111006	106817	104248	714.613	718.669	659.354	794.419	777.302	755.828	0.00577460666747522	0.171871025936803	up
gene-LPCAT3	2831	2845	3092	3094	3304	3743	25.229	25.3309	27.8258	27.3472	29.66	33.5482	0.0198694637632977	0.226930460458641	up
gene-RPL7L1	5196	5658	5438	5853	5967	6209	61.2399	66.6184	64.7104	68.4144	70.8293	73.591	0.0231545742759074	0.163515506983686	up
gene-GAPDH	130935	138531	141857	153986	152872	168484	2663.61	2815.09	2913.36	3106.37	3132.05	3446.41	0.00021821068255117	0.225595726952374	up
gene-ATP5MC2	6813	7317	7289	7823	7766	8511	253.578	273.977	274.554	293.934	291.994	319.67	0.00797699691171773	0.187132307641034	up
gene-ATP5MC3	12349	13911	12892	14616	14699	14649	456.128	513.275	480.759	535.363	546.832	544.094	0.00697029183172968	0.184722434352677	up
gene-ATP5MC1	1648	2027	1892	2288	2397	2540	62.4197	76.3407	72.0795	85.6195	91.14	96.4313	5.40504358239627e-05	0.393145197181264	up
gene-GLRX3	4616	4717	4478	5085	4963	5116	97.855	99.8862	95.8284	106.887	105.957	109.051	0.0200116423139273	0.152350285477738	up
gene-ITGB5	7070	6890	7411	7555	7646	8460	63.5976	61.9152	67.3226	67.434	69.2288	76.619	0.028899261479743	0.163989264757791	up
gene-LOC101905041	552	499	560	751	749	636	3.77377	3.41556	3.86641	5.10643	5.16142	4.37497	0.002382590862182	0.425249752257625	up
gene-ARSJ	2821	2892	2703	3529	3317	3170	14.1504	14.4915	13.6907	17.5532	16.7588	15.9899	0.000464073586701402	0.268839219108604	up
gene-C7H19orf53	3117	3147	2842	3298	3324	3459	84.8545	85.5668	78.1105	89.0274	91.1299	94.6706	0.0419226384222097	0.164482020528354	up
gene-CDKN2AIPNL	952	921	920	1171	1116	1073	33.8102	32.6471	33.001	41.0703	39.4108	38.6364	0.0070552250901744	0.284401472286028	up
gene-RPL32	12481	14516	12829	14929	14683	14319	633.238	735.68	657.105	751.082	750.247	730.505	0.0486943849197221	0.159053228938469	up
gene-RPL35	13479	13775	13013	15794	15143	14283	372.478	380.235	363.037	432.812	421.446	396.865	0.00489868194104453	0.185232646557526	up
gene-TALDO1	5597	6170	5908	6502	6527	6498	115.135	126.281	123.454	132.124	135.842	133.82	0.0241582911314074	0.161235739100987	up
gene-PIGT	3839	3787	4206	4506	4545	4669	37.9056	24.8573	28.9784	44.4225	45.0791	46.6996	0.001895471404512	0.230927014398337	up
gene-HAUS4	742	767	809	1054	870	954	10.9761	11.8226	11.783	15.2412	12.7871	14.2616	0.00745884510293296	0.328739052037932	up
gene-RNASEK	5592	5511	5491	6162	5913	5921	212.99	209.66	211.114	232.728	226.802	226.746	0.0357440117326434	0.134601189138358	up
gene-TIMP1	16598	19579	19168	22475	22869	22956	525.755	619.567	612.098	705.596	729.018	731.414	8.2408897166559e-06	0.320606467066609	up
gene-TIMP2	40016	40751	41028	46063	44371	46546	950.343	966.738	983.668	1084.82	1061.28	1111.52	7.03858376626602e-05	0.186750639597361	up
gene-HOPX	1144	1189	1027	1338	1249	1298	28.5479	28.707	23.8739	30.9889	28.6694	32.4438	0.038059634215026	0.226977073353939	up
gene-PRADC1	783	779	773	901	1033	974	19.1832	19.107	19.1099	21.8387	25.4831	24.0033	0.00431953648232573	0.334890690940164	up
gene-TUBB	31712	32922	34320	36222	36133	39004	485.756	503.745	530.722	550.206	557.43	600.751	0.00250819958044948	0.187432157243683	up
gene-NDUFA9	2922	3260	3212	3595	3447	3640	59.3475	66.1259	65.8601	72.404	70.4912	74.3378	0.0120260069796833	0.202354314318127	up
gene-NDUFA7	1915	2236	1952	2292	2297	2362	103.481	120.686	106.496	122.8	124.993	128.339	0.0361680489226836	0.205081242712529	up
gene-C1QBP	4948	4901	5071	5341	5189	5915	106.458	105.346	110.158	113.961	112.443	127.99	0.0402638028746095	0.157343674600743	up
gene-VIM	140957	140214	140680	156183	145493	161099	1957.15	1944.72	1971.96	2150.44	2034.55	2249.17	0.00524429769847873	0.150547696306979	up
gene-MCM5	2549	2512	2856	3168	2967	3280	26.7132	26.3254	30.266	32.9834	31.3171	34.6257	0.0018200471661569	0.266762490961245	up
gene-UQCR10	2727	2938	2694	3350	3164	3036	150.304	161.177	149.863	182.718	175.087	167.984	0.01214630751387	0.209793624322382	up
gene-RANBP1	3278	3904	3375	3994	4083	4129	92.2348	112.517	98.4075	113.954	118.092	117.311	0.0120667224334828	0.22685537568256	up
gene-PDZD11	1786	1838	1809	2013	1951	2120	44.4188	45.7231	45.5293	49.6265	48.8875	53.2942	0.0386007532067098	0.180459786921534	up
gene-PSMF1	1741	1713	1754	1973	1850	2078	22.2708	21.877	24.0015	25.8224	26.0616	28.9319	0.0270170135638577	0.19724349502307	up
gene-FAM46B	1392	1391	1308	1505	1571	1848	15.3162	15.28	14.5206	16.4136	17.4101	20.4417	0.00920964638743729	0.284607262051775	up
gene-GSTM1	1032	1199	1186	1348	1405	1504	23.2155	26.9319	26.9387	30.0666	31.8194	34.0209	0.00210383739598675	0.334162533512733	up
gene-RABAC1	13652	15005	13912	15397	15692	16229	440.845	484.231	453.558	493.139	510.499	527.036	0.00990632597101857	0.170028408782153	up
gene-CDC45	633	594	658	765	809	807	6.70834	6.49117	7.04298	7.5073	8.41282	9.26229	0.00383157990625565	0.354759394440706	up
gene-EFHD2	4487	4300	4364	4842	4861	4716	47.6365	45.5986	46.7723	50.9787	51.9764	50.3474	0.0280149278633372	0.150699265065315	up
gene-CAPNS1	28385	28137	29189	31436	30710	33010	555.406	549.861	576.491	609.887	605.105	649.253	0.0018200471661569	0.168001544458644	up
gene-EIF3G	5049	5633	5665	6137	5759	6277	115.729	128.981	131.09	139.478	132.93	144.671	0.0355046361538712	0.16946623188881	up
gene-EIF3B	5948	5910	6080	6342	6382	6940	42.0401	41.7275	43.3837	44.4538	45.4332	49.326	0.0313561459639659	0.149795955323101	up
gene-EIF3L	9030	8504	8428	9578	9738	10300	119.92	112.818	112.995	126.145	130.246	137.548	0.000646022266875902	0.207678889999073	up
gene-METRNL	1477	1544	1549	1737	1628	1771	24.7883	25.885	26.2435	28.9198	27.5164	29.8862	0.04933458351914	0.185459641357978	up
gene-AARSD1	2462	2523	2706	2823	2959	3102	40.936	41.4633	44.8745	46.0378	49.4755	52.0449	0.00805771553549744	0.225373267774616	up
gene-PLIN2	7251	6676	6839	7896	8006	8596	103.437	95.2566	98.3445	111.262	115.001	122.951	4.0441287503042e-05	0.256057438407918	up
gene-PDLIM1	22780	23770	23652	25679	24859	27872	406.688	423.906	426.291	454.618	446.973	500.341	0.00487151989760753	0.176413861808845	up
gene-CLEC12B	141	182	108	288	285	269	3.58101	4.63059	2.76073	7.2716	7.31698	6.88994	9.49895233170469e-06	0.984282784833735	up
gene-ZNF385B	4830	4725	4601	5584	5499	5777	46.7574	45.5566	44.9387	53.5598	53.5932	56.1162	2.05612428328282e-06	0.269735880997589	up
gene-MAP2K2	3630	3760	3789	4088	3925	4198	49.9914	49.9437	51.7753	50.1763	46.8241	50.6293	0.0477501081965472	0.144516466798416	up
gene-RFLNB	2234	2168	2265	2747	2721	2430	14.6104	14.1626	14.9558	17.8123	17.9191	15.9775	0.00287866309763514	0.262528597613595	up
gene-CRELD2	1695	1718	1866	1998	1938	2111	32.0172	32.4196	35.5812	37.4136	36.8692	40.0853	0.0212523413928036	0.212934175744487	up
gene-TGFB1I1	2756	2552	2796	3030	2881	3209	33.4266	32.434	34.8156	37.4323	36.8981	40.32	0.0249325281752041	0.187483852497723	up
gene-MAN1B1	5662	5595	5956	6316	6221	6506	50.6599	50.0091	53.8009	56.0422	56.0602	58.5366	0.0132590204192156	0.163059882357568	up
gene-S100A10	24656	26807	23846	30254	28220	30131	1047.96	1138.17	1023.25	1275.19	1208.02	1287.77	3.29286827444551e-05	0.251723169060124	up
gene-S100A11	51286	57148	52481	61043	57946	57983	2277.93	2535.57	2353.27	2688.65	2592.14	2589.63	0.0204024858836005	0.154555741765849	up
gene-S100A16	3199	2873	3044	3458	3422	3343	77.1215	69.2971	73.9858	82.5562	83.1189	81.0847	0.0199855916042232	0.183279006031374	up
gene-NGF	474	450	533	723	643	555	11.7831	10.9283	13.0466	17.5931	16.3136	13.547	0.00943018821645076	0.416455704782701	up
gene-MELK	759	760	818	944	903	1063	8.01775	7.96803	8.67573	9.83487	9.59134	11.2217	0.00524429769847873	0.333083327791326	up
gene-MARVELD1	7987	7140	7855	8611	7907	8887	72.1188	64.3996	71.6037	77.1024	71.9026	80.6947	0.0350625486201111	0.161627560103494	up
gene-MAP1A	13095	11569	13280	13870	13467	14386	31.9129	28.1617	31.8297	32.6543	32.201	35.5333	0.0418932409698693	0.15430601326905	up
gene-RPSA	58811	64181	62628	66831	67703	73249	1456.45	1592.82	1566.76	1646.81	1694.26	1832.71	0.00604514040388998	0.179808194110888	up
gene-MANF	6974	7742	7349	8805	7891	8434	218.604	242.396	232.54	273.676	249.094	265.822	0.00487151989760753	0.204449377617487	up
gene-DHRS4	2831	2771	2946	3402	3032	3151	49.2933	48.2039	51.789	58.7489	53.1762	55.1735	0.0265445428826919	0.182264596996148	up
gene-CALR	49620	49900	52796	55867	55105	54528	665.55	668.584	714.922	743.09	744.4	735.426	0.0188383194774835	0.137256468129874	up
gene-ADRM1	3406	3604	3553	3828	3815	4020	62.0942	65.6398	65.4022	69.2077	70.0451	73.6923	0.0309898667045689	0.160198927777797	up
gene-TUBB4B	9148	9943	10251	10466	11385	11465	150.001	162.824	169.897	170.274	187.962	189.19	0.00987425457648151	0.200772159999674	up
gene-SLC35B1	3708	3827	3631	4350	3889	4443	75.2436	77.5813	74.3762	87.5306	79.4797	90.6574	0.00880987133813368	0.200466266204074	up
gene-DAD1	4724	4780	4679	5590	5137	5265	166.603	167.744	165.557	195.322	181.577	185.527	0.00373260695982905	0.190503033982121	up
gene-CLTA	7651	7804	7747	8435	8241	8976	162.261	159.998	160.335	170.943	170.395	185.285	0.00895917897227477	0.161988179009441	up
gene-ODC1	16024	16654	16456	18198	17256	18690	211.791	219.593	218.973	238.033	229.802	248.009	0.00588276503674891	0.157110099492103	up
gene-TIMM9	1082	1064	1015	1180	1179	1269	24.3118	26.7951	24.7125	29.4779	29.8032	31.5478	0.0406606251940443	0.216309248533204	up
gene-MPP1	1493	1563	1637	1736	1677	1965	19.0506	19.8655	21.0834	21.9621	21.5341	25.181	0.0418320543298764	0.213202992982158	up
gene-RACK1	41687	43523	42697	47114	44518	48510	944.587	985.122	976.718	1058.63	1015.93	1105.26	0.00785713091089114	0.14877477182184	up
gene-RRAS	2555	2659	2757	3112	3023	3080	73.019	75.9201	79.5445	88.2232	87.0327	88.5285	0.00261261352479066	0.226502792705243	up
gene-GINS4	460	508	582	638	635	650	4.22299	4.65814	5.38702	5.80094	5.8642	5.99311	0.0302878746340659	0.328038981342235	up
gene-C18H19orf33	81	132	96	167	164	157	4.54422	7.39096	5.40643	9.34188	9.29258	8.83321	0.0218830188793202	0.676414032569675	up
gene-TMEM176B	3342	3654	3440	3876	3719	3997	74.4702	81.322	77.3805	85.653	83.453	89.5502	0.0294730022625515	0.168652978447062	up
gene-EDEM2	3491	3375	3681	4041	3738	3904	25.4855	24.521	26.5429	29.3351	27.4834	27.954	0.0344701963423965	0.164712234531042	up
gene-SQOR	3026	3019	2975	3406	3338	3419	46.336	45.124	44.615	51.6724	50.8123	50.3262	0.00577615592361362	0.189668338161869	up
gene-INCENP	1644	1529	1568	1770	1912	1795	13.3159	12.3752	12.8251	14.2169	15.6039	14.6241	0.016060468038926	0.226487693274565	up
gene-MRO	915	979	947	1267	1230	1403	11.7884	14.7727	13.8734	19.6172	15.4723	20.7112	6.07115256880832e-07	0.474003282668734	up
gene-RFXANK	1785	1834	1726	1961	1982	2149	35.9335	36.8682	35.0884	39.7078	40.4951	44.1851	0.0204024858836005	0.206138382832689	up
gene-GNB2	13242	13658	14015	14881	14467	15874	221.753	228.471	236.94	247.117	243.993	267.298	0.0106963563381388	0.161365004450063	up
gene-CLPTM1	3384	3158	3410	3760	3628	3844	35.1431	32.7584	35.7467	38.7155	37.9399	40.1394	0.00873052946132842	0.19190238892935	up
gene-ZYX	33145	32111	34090	36174	36508	38245	348.41	366.412	358.386	409.756	380.096	396.787	0.00143670023298069	0.17650705025333	up
gene-QPRT	4501	4898	4626	5224	5117	5296	94.8661	103.121	98.4166	109.184	108.606	112.232	0.0126405989119754	0.174277296507115	up
gene-MRPL46	1016	976	857	1083	1073	1241	26.3279	25.262	22.4262	27.8475	28.0233	32.3528	0.0273382368291582	0.271267645074649	up
gene-GPN1	1035	1002	914	1175	1172	1217	9.9936	9.66037	8.91231	11.253	11.3953	11.8177	0.00563450447627258	0.290087172749695	up
gene-KIF20A	3703	3869	3852	4330	4173	4236	31.6431	33.0871	33.325	36.5733	36.0417	36.4932	0.0114855540184264	0.174538286704425	up
gene-POLD1	1005	978	1043	1123	1106	1313	7.46687	7.25886	7.83063	8.27649	8.28462	9.81752	0.0388635242482292	0.244001087049587	up
gene-KIF2C	1110	1130	1103	1359	1268	1311	9.9482	10.1675	10.0507	12.0438	11.4474	11.918	0.00887192216721309	0.25365757826764	up
gene-UQCRC1	10044	10319	10711	11857	11936	12658	156.65	160.769	168.643	183.377	187.488	198.511	1.97641158605562e-05	0.24747243330251	up
gene-PPP1R7	1532	1655	1577	1757	1891	1967	31.7095	33.8479	32.7801	35.2052	38.2106	41.1304	0.00718806241668862	0.254682474154751	up
gene-SERTM2	156	139	157	219	251	274	0.845221	0.756064	0.862798	1.18316	1.37401	1.49812	0.000621079087305607	0.736679271405761	up
gene-EMC3	4115	3937	4100	4700	4191	4527	81.3707	77.7659	81.8582	92.1804	83.4773	90.0323	0.0322229745677685	0.160016764243343	up
gene-NCBP2-AS2	278	308	338	392	472	404	10.7756	11.9491	13.257	15.1046	18.4607	15.7903	0.00880987133813368	0.474881751310749	up
gene-DTYMK	735	783	749	911	890	951	23.3741	24.8569	24.0256	28.7393	28.4866	30.3989	0.00880987133813368	0.296950601274184	up
gene-LAMTOR4	2698	3017	2996	3320	3146	3492	114.264	127.672	128.104	139.466	134.199	148.743	0.0150231057879264	0.20972502656626	up
gene-CSTB	7465	8730	7976	9149	9029	9098	327.029	382.05	352.74	397.454	398.351	400.779	0.0141319281355271	0.19163794398628	up
gene-GEMIN8	1165	1226	1150	1296	1400	1462	25.9598	27.2838	25.8693	28.631	31.4122	32.7411	0.0169230504668701	0.249408951978398	up
gene-ATOH8	1021	859	978	1152	1090	1119	12.9992	10.9739	12.6268	14.6211	14.0919	14.4192	0.031756211208612	0.251504407568649	up
gene-ABHD16A	2943	2802	3206	3354	3132	3561	38.7641	36.8616	42.6349	43.8101	41.5413	47.2174	0.0461057753711309	0.183361153706869	up
gene-NDUFB10	2084	2194	1984	2590	2382	2311	73.5872	77.3647	70.7091	90.6706	84.7078	82.0251	0.00876994031674551	0.235512299681174	up
gene-NDUFB11	3298	3810	3656	4051	4129	4238	139.467	160.939	156.069	169.883	175.876	180.23	0.00739608523564382	0.223448621543111	up
gene-DUT	2921	3402	3257	3961	3649	4016	112.175	129.442	126.754	150.818	142.039	156.439	0.000356895661240788	0.295861334747663	up
gene-LGALS3	9115	8872	8415	9959	9159	9997	223.076	216.878	207.901	241.695	225.741	246.006	0.0150166542621639	0.158372816370519	up
gene-LGALS1	30231	35868	33408	39211	38826	40602	1530.77	1814.24	1707.79	1968.9	1980.04	2067.29	0.000138791112739913	0.270711279205605	up
gene-ZC3HC1	1701	1608	1892	2077	1892	1985	20.3112	19.1776	22.7959	24.5931	22.7431	23.8322	0.0391603172319204	0.212026300647875	up
gene-ACTR1A	11512	10660	11546	12051	12137	12555	101.591	93.9705	102.865	105.459	107.877	111.411	0.0287109444674682	0.141543543824233	up
gene-AEBP1	3686	3566	3982	4255	4159	4203	23.0201	22.2487	25.1062	26.3565	26.1611	26.3947	0.0166310302664088	0.184865503906663	up
gene-BID	1244	1161	1294	1456	1360	1585	17.0175	15.9836	18.2599	19.6254	18.1423	21.6202	0.0111138499555969	0.267503273318163	up
gene-QPCTL	1522	1552	1603	1784	1745	1845	19.8363	21.3413	21.0199	22.8316	25.2631	24.1146	0.0141319281355271	0.217652126220542	up
gene-MACROD1	2045	2054	2061	2219	2400	2487	41.2227	41.6218	42.0964	44.5114	48.8705	50.285	0.0097888186671783	0.22381137854301	up
gene-RPS20	19925	23767	21202	25615	23910	25832	1072.35	1277.76	1151.97	1367.09	1296.03	1397.96	0.00277749921484374	0.23241693779276	up
NewGene_2538	260	246	279	365	288	393	3.24323	3.06076	3.50978	4.51928	3.61834	4.94032	0.0331839221574675	0.429900009502586	up
gene-FEN1	1097	1085	1234	1296	1305	1439	14.2876	14.106	16.2253	16.7387	17.1172	18.8429	0.0196893881694605	0.259044177945547	up
gene-SSR4	10597	12292	11679	13071	12571	12923	364.124	422.545	404.75	444.224	433.202	443.786	0.021336747911427	0.174881749352374	up
gene-SSR2	12928	13784	13898	15406	15097	16902	298.072	317.824	324.361	353.916	351.021	391.803	0.000217585326216142	0.240028380543063	up
gene-ABHD17C	5990	4611	5345	6157	5870	6267	67.1443	51.633	60.4883	68.4439	66.2701	70.6441	0.0304691066752186	0.215954037728656	up
gene-H1FX	3947	4327	4014	4855	4967	4687	71.1032	77.8688	73.007	86.7263	90.1157	84.9045	0.00038658581874198	0.25756629967086	up
gene-H2AFZ	10364	11057	9942	11897	10944	11309	281.542	300.055	272.648	320.506	299.432	308.927	0.0498445485771252	0.140129389608419	up
gene-H2AFV	4777	5435	5087	5992	5485	5690	170.778	194.114	183.612	212.44	197.518	204.561	0.0216468479911169	0.18315839523817	up
gene-TOMM40L	948	826	925	1133	1007	1140	9.19606	7.9475	9.01203	10.8706	9.78441	11.0994	0.00982697043333392	0.298280163766889	up
gene-PSMC4	4979	5377	5408	5950	5833	5976	90.0042	97.0957	98.7031	106.662	106.21	108.622	0.00622811011511028	0.189137773641965	up
gene-PSMC3	7112	7445	7567	8112	8089	8411	117.181	122.531	125.88	132.554	134.234	139.358	0.00703106684386251	0.171031018141506	up
gene-PSMC1	5934	6256	6382	6859	6928	7330	99.1867	104.467	107.745	113.668	116.695	123.278	0.00261261352479066	0.202484475624793	up
gene-ALDH8A1	48	40	47	111	56	86	0.511141	0.423659	0.506627	1.19452	0.604467	0.945948	0.0326209557915333	0.920824702255947	up
gene-RBP4	3239	3294	3304	3785	3614	3967	84.0609	85.1374	85.6886	97.4741	94.0937	102.195	0.00112952636368676	0.225510762297809	up
NewGene_2484	645	620	689	817	904	821	13.8107	12.9422	14.0281	16.9975	19.3168	17.7176	0.00127084431592698	0.397715224236534	up
gene-ATP6V0C	8650	8380	8737	9572	8949	9936	194.953	188.658	198.799	213.943	203.132	225.18	0.0118553540910397	0.160252377377294	up
gene-ATP6V0B	5491	5697	5669	6229	5933	6593	144.117	149.363	150.228	162.123	156.832	174.02	0.0121467764222592	0.170872182944499	up
gene-LOC112443216	1250	1313	1313	1608	1519	1619	5.33351	5.59684	5.65589	6.8017	6.52592	6.94406	0.000447745620574756	0.309250447122319	up
gene-ELOVL1	7765	8126	8635	9409	8855	9636	123.832	122.618	136.385	148.434	132.974	147.292	0.00370500070382452	0.202721984810598	up
gene-CLIC1	12869	13891	13318	15265	14827	16707	292.62	315.516	305.724	344.21	339.551	381.997	0.000191338810587159	0.240530226959174	up
gene-TMSB4X	83224	94461	85602	98792	93640	98584	3578.87	4057.72	3716.28	4212.86	4055.55	4262.84	0.0185850820502734	0.16152252191255	up
gene-PPIB	24778	29801	28308	31390	32096	32618	747.486	898.044	862.136	939.038	975.171	989.451	0.00395011099895391	0.230593549292719	up
gene-PPID	1773	1905	1869	2073	2001	2152	30.7491	33.0045	32.714	35.6439	34.9421	37.5301	0.0393595935026944	0.183687718605024	up
gene-FAM192A	1537	1328	1431	1725	1607	1664	16.3826	12.3309	22.4917	26.7543	25.8899	15.3726	0.0171820978534155	0.235375880043251	up
gene-SERPINE1	11712	11775	12235	14743	14867	14940	98.2185	91.3195	95.0601	122.188	123.866	124.826	1.79360584912961e-12	0.336162042766841	up
gene-GRK5	586	550	532	677	620	712	3.57639	3.53965	3.51465	4.10684	4.14313	4.72902	0.038059634215026	0.285523141270896	up
gene-PPP4C	5933	6209	6366	6926	6512	7069	112.154	117.249	121.498	129.832	123.969	134.364	0.0164144097731777	0.164862303543558	up
gene-DNAJC11	2184	2098	2156	2320	2382	2528	18.8464	18.0952	18.7762	19.8617	20.7086	21.9313	0.0273382368291582	0.184926915584584	up
gene-EIF1AX	6461	7179	6518	8078	7296	7549	238.304	264.496	242.713	295.448	271.043	279.99	0.0068075593515564	0.202521646237743	up
gene-COX8A	3140	3261	3015	3757	3844	3766	160.263	166.225	155.308	190.147	197.554	193.276	1.66411497723328e-05	0.289546441811088	up
gene-ALDOA	26519	26881	28043	31488	30771	34254	424.204	436.973	457.529	506.215	507.627	565.267	4.71000480965182e-06	0.261852751220481	up
gene-AP2S1	3657	3709	3553	4114	4082	4018	122.698	124.313	120.372	136.901	137.936	135.578	0.00880987133813368	0.17945224331827	up
gene-SERPINA5-2	216	247	264	353	309	325	2.66675	3.0417	3.29215	4.31663	3.84103	4.03707	0.0180376796765215	0.457712762756573	up
gene-PRMT1	6098	6090	6217	6810	6494	6865	118.669	118.844	122.456	131.583	127.383	134.179	0.0153460614361012	0.149274079316897	up
gene-FADS3	7546	7425	7822	8272	7954	8413	113.647	111.633	118.939	123.511	120.625	127.379	0.0418320543298764	0.129567993091095	up
gene-RBM42	3845	4025	4055	4316	4306	4397	63.4923	66.556	67.7331	70.7372	71.5848	73.0032	0.0458318706679784	0.144023698599308	up
gene-PLK1	1567	1494	1667	1869	1836	1969	18.5346	17.645	19.9078	21.9255	21.8657	23.4219	0.00177280171543823	0.280341983509253	up
gene-NCAPH	1014	893	1022	1214	1115	1195	4.42808	3.70333	6.23437	8.00244	4.66125	6.45391	0.0102709809031804	0.284025313604478	up
gene-COX4I1	12150	13296	13149	15489	14941	14406	399.8	437.073	436.043	504.062	495.147	476.645	0.000361581218214807	0.233665067406934	up
gene-CD63	28873	31763	30764	33470	33239	34196	872.059	958.294	938.042	1002.45	1011.08	1038.53	0.0103459338029816	0.159988270019341	up
gene-MCM4	2849	2773	2851	3147	3119	3340	21.3489	23.0061	21.0048	25.9795	26.1766	24.4934	0.00675680522094893	0.19843017282529	up
gene-SLIRP	976	952	914	1184	1198	1063	65.887	64.2038	62.3159	79.2646	81.4753	72.1843	0.0079035190090923	0.295904442449199	up
gene-VAMP8	1559	1516	1326	1716	1674	1727	54.4215	52.0103	47.0074	60.5391	59.6948	60.0091	0.0188383194774835	0.235326012890813	up
gene-VGF	420	299	443	608	550	483	4.13422	2.94283	4.39556	5.93339	5.45314	4.77502	0.00708641725884078	0.515906465274795	up
gene-PLAUR	2536	2726	2596	3506	3706	3905	49.7749	53.4307	51.4288	68.2237	73.2582	77.05	5.35958068230485e-15	0.518017324349969	up
gene-GSTP1-2	6788	7713	7333	8054	8297	8646	221.146	250.99	241.161	260.199	272.22	283.231	0.00467866889490544	0.212439247488855	up
gene-EFEMP1	5689	6046	5903	9322	8850	9557	71.0429	75.2026	74.3215	115.282	111.384	119.817	1.40113497560955e-42	0.669729766260176	up
gene-PDK3	4881	4461	4486	5216	4733	5345	60.9071	54.9903	57.5361	65.7252	60.1066	68.3445	0.0381091726939951	0.162520407866564	up
gene-ADM	7049	7815	7826	8995	8582	8660	108.71	118.939	121.717	137.916	132.705	132.614	0.00115211094492857	0.226656493970698	up
gene-BUD31	2920	3274	3033	3534	3320	3524	71.4842	79.7987	76.7382	87.0175	82.6898	87.3195	0.02253658487538	0.186635728192407	up
gene-LOC616200	9071	9864	10203	11019	11286	10963	394.021	427.989	447.426	474.627	493.753	478.854	0.00344712462414729	0.208721649736861	up
gene-RPL18	21916	26553	26052	27504	26946	29450	890.254	1077.43	1068.37	1107.89	1102.38	1202.92	0.0377754364390375	0.187562813703355	up
gene-RPL12	11547	13297	12486	13919	13317	13766	444.568	510.169	482.663	541.503	515.462	534.773	0.0437206452137975	0.152400395234014	up
gene-RPL10	43803	48019	46481	50509	49110	52668	1568.4	1717.48	1680.16	1793.4	1770.96	1896.25	0.0129643644156848	0.155963218608149	up
gene-KDELR1	6552	6261	6546	7237	6763	7587	110.143	105.146	111.103	120.646	114.505	128.247	0.0097888186671783	0.174152664153899	up
gene-CEBPD	1550	1683	1674	1868	1814	1960	24.9404	27.0462	27.189	29.8033	29.395	31.7063	0.0180376796765215	0.218389080856355	up
gene-GTF2E2	9041	9052	8842	9667	9261	10237	144.762	144.746	142.879	153.439	149.3	164.779	0.0386555035103132	0.13190286946112	up
gene-FKBP11	1652	1943	1918	2079	2106	2154	54.8984	66.4564	64.404	69.2837	71.4067	73.2845	0.032978772008698	0.218533694467533	up
gene-STUB1	6651	6983	6779	7315	7135	7782	133.393	139.888	137.256	145.474	144.125	156.929	0.0384127913395746	0.140265003176545	up
gene-SERPINH1	66484	65076	69709	73916	75188	71703	793.56	776.649	841.613	874.696	903.805	862.141	0.0132590204192156	0.151498896991143	up
gene-RAB5IF	3657	3736	3834	4242	4093	4499	87.7285	89.5264	92.8561	100.924	98.895	108.537	0.003013016740839	0.210016441139106	up
gene-REEP4	915	1018	1018	1120	1181	1242	14.2386	15.7466	16.0189	17.1699	18.4708	19.3455	0.0122354562961393	0.281042441791531	up
gene-BSG	32718	34133	35721	38402	37017	39690	569.461	593.447	627.665	662.816	648.884	694.628	0.00249520109752456	0.183301453807797	up
gene-EEF1D	6541	6952	7137	7579	7663	8231	130.62	137.964	139.7	151.387	150.101	168.34	0.00395011099895391	0.203350802963406	up
gene-SLC25A12	2994	2788	2764	3290	2994	3166	25.7327	23.8774	23.9309	27.9822	25.8669	27.308	0.0442747207526154	0.162475837989348	up
gene-SLC25A11	2793	2602	2830	3247	2955	3303	49.85	46.2621	50.9422	57.4708	53.017	59.2387	0.00503190934781658	0.225615702261269	up
gene-TMED9	8117	8521	8925	9352	9256	9621	147.879	155.085	164.155	168.969	169.846	176.265	0.0185850820502734	0.160283590749163	up
gene-TMED3	5604	5274	5647	6392	6080	6458	103.045	96.8676	104.832	116.569	112.609	119.403	0.00070490324739095	0.213303249136318	up
gene-RPS13	13026	12695	13087	15118	13456	15044	636.951	620.084	646.063	733.096	662.68	739.724	0.00326026367407313	0.185376308235804	up
gene-PUF60	4504	4463	4696	5056	4763	5141	59.0339	57.0812	61.3993	65.6178	61.322	67.49	0.0364126085840503	0.147895606438366	up
gene-HPRT1	6812	6752	6574	8711	7947	8842	128.955	127.678	125.635	163.54	151.52	168.313	3.41594006080746e-11	0.357594627600325	up
gene-CCM2	5331	5340	5514	5738	5900	6526	74.7998	74.6238	77.8677	78.4847	82.8215	90.2699	0.0150231057879264	0.183626182467215	up
gene-SSRP1	5614	5436	5841	6600	6426	6449	53.8671	51.7969	56.5852	62.7913	61.4498	61.5693	0.00030947272537033	0.222853281042407	up
NewGene_3672	293	322	345	406	418	465	10.3566	10.8205	11.7595	13.2116	13.0812	14.5607	0.00880987133813368	0.442054963778312	up
gene-PHLDA3	13770	13479	14677	15256	15076	15359	185.273	181.168	199.367	203.553	204.292	207.797	0.0263005783945584	0.141448833162567	up
gene-TPI1	15244	15391	15849	17463	17791	16945	311.577	314.244	327.036	353.954	366.236	348.271	0.0017404489197726	0.185126315261981	up
gene-METTL26	1469	1402	1651	1753	1622	1904	40.4807	38.7195	46.1904	48.7471	45.2527	54.0555	0.0311224434780736	0.239806585782134	up
gene-ANAPC15	646	651	630	760	695	855	22.8456	23.0141	22.6156	26.8954	24.9745	30.386	0.0403667826809378	0.278213397622221	up
gene-LDHB	25818	28278	26235	29120	28312	29404	489.881	535.977	502.535	547.901	541.03	560.998	0.0417881895610455	0.129615816122043	up
gene-CLCA3	744	733	700	964	931	939	5.63091	5.5623	5.26781	7.3089	7.02338	7.12221	0.000135743596191828	0.398156307785587	up
gene-SIDT2	2643	2310	2563	3303	2990	3238	17.245	14.9988	16.8874	21.3955	19.629	21.2587	3.08380636796638e-06	0.359877648191336	up
gene-SPC24	1973	2266	2081	2833	2745	2640	66.7691	81.6837	75.8129	101.337	99.8554	95.8669	9.25565698967611e-07	0.396352735712623	up
gene-RNASEH2A	2678	3018	2870	3152	3271	3512	35.2361	40.2906	43.0805	42.9966	42.9754	46.9142	0.00770616419190311	0.231090173891655	up
gene-FTL	17195	18139	17600	19285	18864	19221	471.628	496.958	487.332	524.531	521.075	530.114	0.0185935331353738	0.133505109569824	up
gene-RNH1	12638	12785	13184	13813	13777	14598	214.898	217.493	226.104	233.187	236.061	250.219	0.0153150226591291	0.145239995594752	up
gene-ACTB	115447	107891	114871	128336	118545	124568	1617.83	1510.31	1625.13	1783.42	1673.09	1755.29	0.00735093704380057	0.152500608437065	up
gene-FBL	2711	2645	2876	3170	3128	3203	60.9332	59.385	65.2629	70.6527	70.8098	72.4008	0.00290195529529679	0.224226283548996	up
gene-BCAP31	7810	8531	8666	8977	8885	9655	164.384	180.503	183.813	187.169	188.464	203.841	0.0417144488035393	0.154891517908512	up
gene-ATP6V0D1	9594	9791	10228	10733	10345	11651	160.237	163.355	172.456	177.77	174.019	195.679	0.0215128244560235	0.161155152170792	up
gene-PFN1	28911	28805	28532	34531	32817	31930	910.682	906.365	907.336	1078.66	1041.11	1011.35	2.450901484376e-05	0.220649806215211	up
gene-RCSD1	936	936	900	1260	1188	1380	7.57152	7.56227	7.2736	10.1314	9.70091	11.2379	3.29006062916316e-07	0.482658049287064	up
gene-PPP2R1A	15675	15119	16059	16424	16489	17566	179.163	172.623	185.31	186.164	189.82	201.893	0.0490577683596442	0.124894019837757	up
gene-CRISPLD2	3049	3006	3234	3642	3458	3846	19.4453	19.1502	20.822	23.0324	22.2076	24.6651	0.000674019466504116	0.253728645215922	up
gene-VARS	4148	3865	4539	4456	4737	4862	25.8271	23.9117	28.4593	27.5044	29.6078	30.4349	0.047684863828715	0.180708372102439	up
gene-CSNK2B	5079	4946	4920	5509	5391	5602	142.394	138.585	139.228	152.953	151.715	157.519	0.00950856145365417	0.160512673390427	up
gene-CD99	13819	14143	13928	15365	14434	15468	91.5757	93.4904	93.6722	101.232	96.4577	103.407	0.0241582911314074	0.128972832991938	up
gene-DCTPP1	2220	2459	2320	2612	2508	2734	76.9044	85.0895	81.1456	89.7094	87.4895	95.2447	0.036227029081552	0.183279901431703	up
gene-SIL1	1260	1413	1431	1653	1510	1588	19.2008	21.4755	22.0161	25.0426	23.2078	24.464	0.0289590277107859	0.228016821416173	up
gene-MRPL28	1549	1557	1547	1757	1791	1847	37.0291	37.1163	37.2796	41.2977	42.8642	43.3441	0.0073464019251141	0.231039981806287	up
gene-MRPL21	1020	1166	1008	1351	1266	1303	38.61	44.0261	37.8499	50.5425	48.2216	49.5314	0.00335692719829798	0.312772950796613	up
gene-MRPL23	817	969	917	1123	1163	1054	37.1289	44.0178	42.3518	50.9484	53.4976	48.231	0.00735093704380057	0.323048362649142	up
gene-IMPDH2	2867	2945	3148	3213	3439	3562	44.0494	45.2378	48.1182	49.1853	52.6283	54.3404	0.0157543009616907	0.206423254567852	up
gene-ACTG1	150427	143206	146461	158850	148906	163070	1974.38	1877.57	1940.69	2067.52	1968.36	2152.15	0.0425644159560715	0.11453690052418	up
gene-LOC509283	4474	4583	4613	5050	4779	5072	6.4924	6.64367	6.75892	7.26818	6.98471	7.40167	0.0379353044900353	0.141547396340244	up
gene-WDR83OS	3615	3936	4019	4547	4483	5068	141.878	154.321	159.266	176.982	177.199	200.036	9.8798404138244e-05	0.301831834681309	up
gene-CHMP2A	4404	4898	4917	5351	5143	5577	120.482	134.177	135.922	145.925	142.116	153.824	0.0136924107700596	0.193453485183354	up
gene-NDUFS7	2344	2509	2537	2855	2681	3108	80.9722	83.6057	86.9488	97.4365	91.8801	106.133	0.00527086144576383	0.242728125584198	up
gene-NDUFS6	3289	3680	3378	4030	3698	3766	110.552	123.065	114.175	133.462	124.994	126.467	0.0465433850269533	0.168831262340511	up
gene-NDUFS3	2579	2703	2666	3014	3064	3117	74.9751	78.4963	78.2676	86.898	89.7174	91.1152	0.00184224035733118	0.227773951529112	up
gene-DBI	9470	10582	9637	10965	10601	11219	399.861	446.305	410.77	459.122	450.786	476.338	0.0233280167164374	0.160269638447686	up
gene-COX5B	5213	5967	5536	6714	6536	5812	285.357	326.275	305.918	364.443	360.324	319.86	0.0241854211849891	0.20729058842945	up
gene-COX5A	4759	4997	4869	5692	5448	5945	155.844	163.287	161.427	185.048	179.522	196.02	0.000114293602687817	0.24135221777452	up
gene-P4HA3	1340	1307	1429	2590	2533	2436	15.5226	15.118	16.7068	29.8669	29.6101	28.4439	1.73282649421634e-40	0.908662148559451	up
gene-P4HA2	15800	15722	16690	17387	16676	18150	178.031	177.826	190.541	194.909	190.276	206.344	0.0384127913395746	0.132014178612943	up
gene-PSMA5	4751	4778	4795	5330	4919	5353	125.729	126.317	128.114	139.865	131.118	142.458	0.0412753480128672	0.140336527614332	up
gene-TIMM17B	1326	1459	1372	1547	1552	1627	40.8395	45.1005	42.796	46.9265	47.5397	51.2541	0.0406882787073098	0.202402958573591	up
gene-PDHB	5179	5919	5359	6225	5812	6190	88.6262	101.184	92.5853	105.637	100.174	106.513	0.0413184171732229	0.164350095966221	up
gene-PLP2	7509	7762	7796	8407	8288	8979	207.71	214.496	217.713	230.629	230.912	249.773	0.00681818764733852	0.171615212107041	up
gene-RPL28	10208	11601	11116	12860	12164	11936	447.044	507.069	490.513	560.423	535.947	521.442	0.014949602809638	0.18401103152659	up
gene-RPL29	13797	15205	14388	16119	16216	16305	572.856	630.147	602.283	663.899	678.099	679.994	0.00400336877548454	0.182247986650398	up
gene-FUNDC2	1829	1854	1774	2097	2030	2066	46.5254	47.1077	45.559	52.8943	52.0073	52.8322	0.0155337771438277	0.200080922208634	up
gene-RPN1	9773	8720	9702	10272	9979	10588	113.625	101.276	113.883	118.429	116.856	123.782	0.0415282655896433	0.146741244229313	up
gene-RPN2	20670	21083	22054	23965	22891	25066	235.147	239.999	253.51	270.82	263.238	287.35	0.00144729880729732	0.189620221149785	up
gene-C23H6orf136	888	779	781	965	918	1003	18.5318	16.2451	16.4638	19.9724	19.3005	21.0556	0.0342549588414341	0.255032240944485	up
gene-SH3BGRL3	8901	8840	8802	10356	9363	9816	299.096	296.717	298.585	345.082	316.852	331.665	0.00500807698703664	0.17127185389639	up
gene-VPS28	3782	4043	4131	4551	4294	4484	84.799	90.9423	94.0753	103.268	99.1736	103.512	0.0202094371501123	0.173858867512044	up
gene-MDH2	13495	13993	14404	16219	15637	16978	267.455	277	288.067	318.835	312.094	338.274	2.61133821893568e-05	0.238175894496381	up
gene-MDH1	9620	10539	9911	11428	10839	11867	145.693	159.433	151.535	171.622	165.32	180.716	0.00242195197221193	0.199818304126404	up
gene-POLDIP2	3127	3271	3723	3664	3767	4024	54.7528	57.2119	65.8073	63.6232	66.4353	70.8567	0.0444976177695753	0.195572940803282	up
gene-CTSH	9403	10477	10563	11736	11724	12714	172.424	191.912	195.543	213.407	216.526	234.431	0.000147486641626261	0.26572296029621	up
gene-CMTM7	1387	1398	1506	1781	1622	1583	30.8542	31.1376	33.9457	39.3408	36.4779	35.5252	0.0206725359544412	0.233837374738993	up
gene-INTS11	2692	2775	2997	3162	3101	3223	32.1574	33.1076	36.142	37.4553	37.3048	38.7089	0.028269606767994	0.181605289282103	up
gene-MYBL2	3240	2939	3359	3660	3637	3819	30.4163	27.1156	31.8538	33.9337	34.2395	35.9179	0.00282048326580685	0.238290244565199	up
gene-GRHPR	868	940	882	1013	1047	1066	19.2202	20.7784	19.7176	22.2302	23.3397	23.7357	0.0384297038039446	0.234284630287703	up
gene-ABHD14A	1824	1740	1762	1986	1961	2048	25.1427	24.0561	24.5017	27.2417	27.2134	28.3784	0.0263005783945584	0.188266280717965	up
gene-CCNF	1044	1018	1135	1208	1202	1281	6.88543	6.71028	7.55772	7.90511	7.98993	8.49962	0.0402638028746095	0.224501836283712	up
gene-MT2A	370	434	398	642	618	537	22.571	26.4536	24.5228	38.8895	38.001	33.0044	3.22797002718022e-05	0.597958973221696	up
gene-DPH7	1515	1582	1581	1691	1782	1920	24.8646	25.2501	26.3931	27.5114	28.9535	31.5909	0.0209771913305041	0.222552995887296	up
gene-DPH1	1803	1808	1939	2243	2061	2092	21.0334	21.0655	22.8401	25.9504	24.217	24.546	0.0124955500273358	0.221853419087046	up
gene-PIMREG	1464	1561	1580	1743	1681	1792	25.1749	26.8317	27.4909	29.8058	29.0809	30.9605	0.0371944191570704	0.196822065229477	up
gene-SELENOM	5024	5377	5240	5949	5592	5735	179.108	191.502	188.614	210.35	200.781	205.61	0.0198694637632977	0.160638345099367	up
gene-NME1	1657	1937	1772	2135	2120	2023	55.3746	65.5133	61.1065	70.9036	70.4424	68.0536	0.0128967113412804	0.24400630094964	up
gene-NME2	11960	13893	13029	14481	14302	14846	467.31	542.29	513.98	561.094	562.831	583.321	0.014467631028492	0.183281569787657	up
gene-ATRAID	1912	2185	2224	2499	2414	2391	52.1586	59.5265	61.2399	67.5939	66.3287	65.5918	0.0188383194774835	0.225653299664298	up
gene-THOC5	3251	3164	3617	3539	3726	4031	34.7087	33.1195	37.8777	36.2616	40.2666	42.4697	0.0461732985505826	0.188399077862114	up
gene-AP1M1	4393	3980	4488	4804	4727	4835	39.0904	45.1354	51.314	51.9298	39.6686	55.1945	0.0205321046614996	0.177190556107734	up
gene-NACA	11757	13438	12387	13880	13502	14134	324.333	373.083	345.243	382.406	375.419	393.265	0.0274009087438381	0.16074008919192	up
gene-TNS3	4015	3998	4416	4599	4552	4829	14.0884	14.0116	15.6295	16.1977	16.1819	17.0059	0.0157582768435959	0.186779219197324	up
gene-ATP5MPL	1806	1903	1911	2325	2312	1977	130.584	137.437	139.49	166.704	168.345	143.723	0.0141319281355271	0.253054301566606	up
gene-CCNB1	2517	2576	2660	2959	2656	3082	43.9791	44.9621	46.9256	51.2796	46.7331	54.1521	0.0383843866210423	0.182339104561389	up
gene-CCNB2	1799	1814	1898	2112	2141	2309	30.6761	30.9014	32.7101	35.7265	36.7885	39.616	0.0013811524314802	0.269069877153217	up
NewGene_2679	606	641	589	772	748	858	4.24773	4.66149	4.11653	5.38134	5.51488	6.37341	0.00152835297010999	0.390246082874815	up
gene-STXBP2	4164	4305	4684	4629	4892	5097	57.1865	59.0658	64.9471	63.0565	67.6707	70.4123	0.0485389521248603	0.169660399752622	up
gene-SEC11C	1418	1455	1484	1599	1681	1664	45.5565	46.6961	48.1301	50.9384	54.376	53.7503	0.0357127772141688	0.200045028098108	up
gene-NT5E	13358	13562	13391	14323	14002	14802	96.4934	97.858	97.6558	102.599	101.865	107.513	0.0426611767209375	0.114744621953915	up
gene-TMX2	2761	2793	3049	3261	3162	3322	42.0744	42.3996	46.7843	49.1501	48.3933	50.7673	0.0150166542621639	0.196922909786974	up
gene-PKM	140388	141728	150793	151337	155382	159992	1456.44	1468.73	1579.29	1556.89	1623.45	1668.92	0.0445326475495784	0.125871321011773	up
gene-SPAG5	1434	1426	1566	1858	1783	1903	10.6247	10.5891	11.4919	13.6505	13.2532	14.1685	5.9547992657306e-05	0.341998115170781	up
gene-DPP3	3746	3661	3765	4198	3949	4307	36.3973	35.5219	37.1397	40.5455	38.8539	41.6507	0.0126027249151701	0.173848236091317	up
gene-CAV1	6148	5597	5602	6562	5974	6539	64.0469	58.169	58.7335	67.5607	62.6466	68.3114	0.038059634215026	0.154311201990709	up
gene-MRPS15	1383	1686	1508	1789	1889	1877	34.3025	41.7741	37.7444	43.9816	47.1694	46.8121	0.00498273881488893	0.296874113081939	up
gene-TARS2	971	1016	1043	1201	1047	1333	9.76623	10.392	10.6936	12.2379	10.7959	13.734	0.0388635242482292	0.257154004526568	up
gene-SPON1	1182	1076	1103	1451	1294	1422	7.46732	6.78786	7.03372	9.08801	8.23397	9.0319	0.00079381857349811	0.327323448107763	up
gene-NDUFAB1	3140	3236	3068	3680	3389	3391	120.667	124.216	119.003	140.222	131.158	131.043	0.0361072886391187	0.164853773098186	up
gene-UBA52	20938	23846	22246	25844	23723	26077	1023.88	1164.78	1098.22	1253.19	1168.31	1282.19	0.00770616419190311	0.191091770816077	up
gene-MAPK13	455	489	536	617	548	647	8.31569	8.92679	9.87651	11.1767	10.0858	11.9035	0.0441263326527907	0.308288123226823	up
gene-PLEKHO1	2155	2279	2162	2498	2344	2581	38.0289	40.2957	38.4084	43.6455	41.1028	45.5489	0.0249325281752041	0.187450990862514	up
gene-LGALS3BP	20512	20351	22261	24558	23303	24563	222.362	219.921	243.696	264.478	255.152	267.003	0.000326109477510294	0.21530768160129	up
gene-NAA20	3088	3157	3203	3488	3493	3475	74.8498	76.4503	78.3742	83.8457	85.2818	84.6886	0.024543387448726	0.163823145377231	up
gene-SNX8	604	648	612	716	713	797	10.7287	11.4628	10.8868	12.5539	12.1316	13.825	0.0383639491308834	0.27318852436288	up
gene-ZDHHC4	2596	2569	2632	2850	2708	3159	49.505	48.9053	50.6756	53.9459	52.0334	60.5825	0.0424951776688217	0.1777508886394	up
gene-FDX2	776	819	860	954	894	1059	23.0347	24.1675	25.4918	27.9419	26.5673	31.4104	0.038059634215026	0.260352426173802	up
gene-RHOC	7734	7627	7801	8243	8119	8525	179.609	179.426	185.133	192.563	192.243	201.479	0.0476307386876657	0.121025016097232	up
gene-NDUFA13	2085	2354	2349	2811	2673	2440	99.1157	111.791	112.738	132.523	127.968	116.604	0.016060468038926	0.24072644497806	up
gene-NDUFA11	1881	2224	2111	2478	2432	2416	86.5342	102.192	98.0455	113.045	112.667	111.745	0.00705618697853819	0.254260894164295	up
gene-NDUFA10	5464	5896	6084	6603	6388	6623	102.755	110.904	115.94	123.08	120.99	124.865	0.00965912415731423	0.186210159147256	up
gene-MRPL55	1772	2092	1917	2282	2167	2372	63.3183	74.5776	69.0874	80.6644	77.9699	85.0932	0.00787611123494013	0.255478018621149	up
gene-PSMB4	8036	9004	8732	9413	9198	10033	221.815	248.273	243.329	257.66	255.702	278.483	0.0235078608476945	0.169308757272015	up
gene-SUV39H1	471	554	604	694	644	679	4.329	5.08337	5.6025	6.31917	5.96076	6.27384	0.032669539464955	0.324796641202261	up
