# Supplementary material for: Integrated Metabolomic and Transcriptomic Analysis Reveals the Regulatory Effects of Curcumin on Bovine Ovarian Granulosa Cells
Source: Int J Mol Sci. 2025 Jul 12;26(14):6713. doi: 10.3390/ijms26146713 (PMC12295121; doi:10.3390/ijms26146713)
Supplement: Supplementary file 1 [file ijms-26-06713-s001.zip › Supplymental data/Table S4 GO Enrichment Analysis of DEGs in Contorl vs. Curcumin Treatment in Follicular Granulosa Cells.xls]

#GO_classify1	GO_classify2	All	DE	DE_ID
#Total_gene		19733	1120	--
cellular component	intracellular	9908	738	gene-RUNX1;gene-USP28;gene-EGR1;gene-AK2;gene-HMGN2;gene-TFAM;gene-SNX13;gene-MEX3B;gene-NDUFB10;gene-CRK;gene-RND3;gene-PEX13;gene-SRSF11;gene-AURKAIP1;gene-LATS1;gene-FNIP1;gene-GAPDH;gene-SENP7;gene-ZBTB1;gene-FLRT3;gene-NME2;gene-NR4A2;gene-RB1;gene-ALDH6A1;gene-NAGA;gene-LYRM4;gene-PHLDB2;gene-RPS16;gene-RPSA;gene-TBC1D8B;gene-RFXANK;gene-TBC1D23;gene-RPL10A;gene-AVL9;gene-GTF2E2;gene-NOV;ge…
cellular component	protein-containing complex	3654	312	gene-ATP5F1D;gene-NUP188;gene-PSMC4;gene-STT3A;gene-RNASEH2A;gene-ARPC4;gene-MED23;gene-SMAD1;gene-TUBG1;gene-UBXN1;gene-SPTBN1;gene-DDX3X;gene-RPN2;gene-CHMP2A;gene-MCM3;gene-SERPINA5-2;gene-RFC4;gene-MFN1;gene-CD44;gene-MCM4;gene-IMP4;gene-RPRD1A;gene-NDUFB9;gene-NDUFV1;gene-AP2M1;gene-CHRNB1;gene-SESN3;gene-EEF1D;gene-SP3;gene-PSMB5;gene-SF3B5;gene-FBXW11;gene-GCLC;gene-BCR;gene-ENO1;gene-ATP5…
cellular component	other organism part	4	0	--
cellular component	cellular anatomical entity	15856	927	gene-GBA;gene-CD99;gene-EIF3L;gene-NFE2L3;gene-KLHL9;gene-NFAT5;gene-EP300;gene-COX14;gene-RAP2A;gene-KIAA2013;gene-BCAP31;gene-LOC101905041;gene-CDC20;gene-PLAT;gene-PPIP5K2;gene-SLC35A5;gene-SNRPB;gene-VIM;gene-LOC100141266;gene-RPL8;gene-MED13L;gene-RASSF2;gene-C1H3orf58;gene-LPCAT3;gene-LGALS1;gene-NDUFS6;gene-SNRPA1;gene-PUM2;gene-TUBA1C;gene-LOC112443216;gene-DPH1;gene-HM13;gene-RPL28;gene-…
molecular function	catalytic activity	5324	382	gene-PSMA5;gene-ATP5PO;gene-PAPPA;gene-OAT;gene-TMX3;gene-NAGA;gene-ALDH6A1;gene-MSRB1;gene-CNOT6L;gene-NME2;gene-SIRT1;gene-SENP6;gene-TNKS2;gene-DAD1;gene-FKBP5;gene-NAA10;gene-PPID;gene-RNF11;gene-DPP3;gene-BMT2;gene-SRM;gene-MRPL46;gene-GLS;gene-CPOX;gene-ADAMTS7;gene-ZDHHC17;gene-ASPH;gene-PTP4A1;gene-TOR3A;gene-AK2;gene-ROR2;gene-ATP8A1;gene-USP28;gene-PKN2;gene-DYNC1LI2;gene-MOB1A;gene-UBA…
molecular function	structural molecule activity	510	65	gene-RPS14;gene-MRPL55;gene-TUBB4B;gene-TUBA1B;gene-COL5A2;gene-RPL7L1;gene-RPS20;gene-MARVELD1;gene-UBA52;gene-NEXN;gene-CTNNA2;gene-RPL12;gene-PDLIM3;gene-COL27A1;gene-RPS6;gene-RPS2;gene-RPL32;gene-RPS15;gene-RACK1;gene-MRPL21;gene-TUBB;gene-RPS3;gene-RPL18A;gene-DCN;gene-SEC13;gene-LOC100141266;gene-DUSP19;gene-VIM;gene-RPL3;gene-RPL10;gene-TUBA1C;gene-COL24A1;gene-RPS7;gene-MRPS23;gene-RPL35…
molecular function	transporter activity	1148	66	gene-SLC5A3;gene-ATP8A1;gene-PKD2;gene-SLC13A3;gene-PLSCR4;gene-ATP5F1A;gene-CHRNB1;gene-KPNA4;gene-SLC38A1;gene-ATP6V0E1;gene-SLC35A5;gene-HVCN1;gene-ZDHHC17;gene-SLC43A3;gene-COX4I1;gene-COX6A1;gene-ATP5MC3;gene-SLC30A1;gene-ITGAV;gene-ATP6V0D1;gene-SLC39A3;gene-TRPC1;gene-ATP5MC2;gene-SLC20A2;gene-CLIC1;gene-MFSD14A;gene-ATP5F1D;gene-ATP5MC1;gene-ATP5PO;gene-ATP7A;gene-SLC7A11;gene-MPC1;gene-S…
molecular function	binding	10586	631	gene-MAN1B1;gene-HNRNPLL;gene-GATAD2B;gene-ACTR1A;gene-FLRT2;gene-MANF;gene-MCM5;gene-FEZ1;gene-KDM6A;gene-PLK1;gene-GPRC5B;gene-HAUS4;gene-IFIT5;gene-BAZ2B;gene-TGFB1I1;gene-SAMD12;gene-BRAF;gene-CFL1;gene-UBE2M;gene-SASH1;gene-CTNNA2;gene-CUL4B;gene-FOXN2;gene-CCT3;gene-THOC5;gene-AP2S1;gene-SIL1;gene-PAK3;gene-STK38L;gene-PPID;gene-DPP3;gene-SRM;gene-RPL10A;gene-GTF2E2;gene-NOV;gene-SEC24A;gen…
molecular function	antioxidant activity	58	6	gene-PRDX4;gene-LOC112443788;gene-PRDX1;gene-GPX4;gene-TP53INP1;gene-PARK7
molecular function	protein tag	5	0	--
molecular function	cargo receptor activity	95	3	gene-LGALS3BP;gene-OLR1;gene-LRP12
molecular function	protein folding chaperone	11	2	gene-CCT2;gene-HSPB1
molecular function	translation regulator activity	100	11	gene-CPEB2;gene-EIF3B;gene-EEF1D;gene-EIF3I;gene-EIF3G;gene-EIF1AX;gene-EIF3L;gene-EIF4EBP2;gene-TUFM;gene-EIF4G3;gene-SAMD4A
molecular function	nutrient reservoir activity	1	0	--
molecular function	molecular transducer activity	2061	25	gene-LOC101905041;gene-FZD6;gene-CD44;gene-ITGB5;gene-CTSH;gene-CHRNB1;gene-GPRC5B;gene-ROR2;gene-NEO1;gene-PTH2R;gene-NR4A2;gene-NR2C2;gene-PLXNA2;gene-BMPR2;gene-ADGRL4;gene-ANTXR2;gene-PLAUR;gene-IL6ST;gene-RACK1;gene-ADGRG6;gene-NR1D2;gene-TGFBR1;gene-LPAR3;gene-LGR4;gene-EFEMP1
molecular function	molecular function regulator	1309	84	gene-DUSP19;gene-ADM;gene-TIMP2;gene-CDC20;gene-ARHGAP12;gene-PPP2R3A;gene-LOC616200;gene-GAPDH;gene-CSTB;gene-EVI5;gene-BCR;gene-CCNB1;gene-ANXA2;gene-METRNL;gene-MIF;gene-FNIP1;gene-SLC30A1;gene-CCNT1;gene-DENND6A;gene-PARK7;gene-PSMD2;gene-FLRT3;gene-DOCK4;gene-NGF;gene-TSPAN13;gene-TRIO;gene-DDX3X;gene-ARHGDIA;gene-CXCL8;gene-DAD1;gene-SERPINA5-2;gene-RNH1;gene-CTSH;gene-PKIA;gene-KITLG;gene-…
molecular function	molecular carrier activity	7	1	gene-PARK7
molecular function	transcription regulator activity	1217	71	gene-CREBZF;gene-FUBP3;gene-TSC22D3;gene-RFXANK;gene-CREB3L1;gene-ATOH8;gene-SMAD1;gene-HLTF;gene-MEF2C;gene-PARK7;gene-ZBTB26;gene-NME2;gene-NR4A2;gene-FOXP1;gene-BTAF1;gene-SIRT1;gene-MXD1;gene-TSC22D4;gene-TBX3;gene-FOSL2;gene-ETS1;gene-SOX4;gene-PHB;gene-MED13L;gene-MED13;gene-SS18L1;gene-AEBP1;gene-RUNX1;gene-ZKSCAN8;gene-NRIP1;gene-EGR1;gene-KLF6;gene-SOX9;gene-ID2;gene-ZBTB1;gene-SP3;gene-…
molecular function	small molecule sensor activity	7	0	--
molecular function	molecular sequestering activity	1	0	--
biological process	reproduction	811	48	gene-RPS6;gene-CENPS;gene-SUN1;gene-NCAPD3;gene-LHFPL2;gene-CCT5;gene-ZFP36L1;gene-VGF;gene-ATRX;gene-IGFBP5;gene-VASH1;gene-JUNB;gene-SMAD1;gene-FKBP4;gene-FNDC3A;gene-LGR4;gene-SPIN1;gene-HSPB1;gene-SERPINA5-2;gene-TMF1;gene-NECTIN3;gene-TGFBR1;gene-POC1A;gene-CREBRF;gene-SIRT1;gene-ANTXR2;gene-DDX3X;gene-TNC;gene-PLK1;gene-EGR1;gene-NRIP1;gene-CCT2;gene-PHB2;gene-MKI67;gene-ROR2;gene-SNRPA1;ge…
biological process	immune system process	1242	69	gene-VEGFA;gene-LGALS3;gene-PRRC2C;gene-CAV1;gene-DDOST;gene-RPS6;gene-IMPDH2;gene-IFIT5;gene-JUNB;gene-TNFRSF21;gene-CMTM7;gene-PSMB8;gene-CXCL5;gene-LRRC17;gene-CASP3;gene-MAP2K2;gene-LOC101902760;gene-SERINC5;gene-STXBP2;gene-CXCL12;gene-RRAS;gene-ANO6;gene-KITLG;gene-ADAM10;gene-CTSH;gene-BRAF;gene-C1QBP;gene-FSTL3;gene-THOC5;gene-TMOD3;gene-ZFP36L1;gene-MSRB1;gene-KDELR1;gene-SLC39A3;gene-RN…
biological process	behavior	356	26	gene-OXR1;gene-ID2;gene-UBA6;gene-CREBRF;gene-APRT;gene-EP300;gene-GLS;gene-GATM;gene-PEX13;gene-SLC7A11;gene-NR1D2;gene-NDRG4;gene-PRKAR2B;gene-BRAF;gene-EIF4EBP2;gene-NRG1;gene-PARK7;gene-MEF2C;gene-ETV1;gene-FOXP1;gene-NR4A2;gene-HMGCR;gene-EGR1;gene-SCN9A;gene-ATP8A1;gene-CHRNB1
biological process	metabolic process	6533	503	gene-RPS7;gene-PKN2;gene-USP28;gene-EGR1;gene-AK2;gene-ROR2;gene-PTP4A1;gene-ADAMTS7;gene-CRK;gene-ASPH;gene-COX6A1;gene-EFEMP1;gene-OGT;gene-PEX13;gene-SRSF11;gene-ALDH1A1;gene-AURKAIP1;gene-PSMB4;gene-LATS1;gene-PGM2;gene-HGFAC;gene-UBA6;gene-GAPDH;gene-GEMIN8;gene-ZBTB1;gene-SENP7;gene-MARCH7;gene-MRPS15;gene-MOB1A;gene-MRPL33;gene-NR4A2;gene-NME2;gene-VPS28;gene-EIF3B;gene-ALDH6A1;gene-MRPL23…
biological process	cellular process	13020	790	gene-TANK;gene-RRAGC;gene-CRISPLD2;gene-CMTM7;gene-CLCA3;gene-TNFRSF21;gene-SLC25A4;gene-SPAG5;gene-TNPO1;gene-MNF1;gene-KIF5B;gene-FAM171A1;gene-MBD3;gene-GLRX3;gene-EDEM2;gene-TMTC3;gene-POLD1;gene-DDOST;gene-ACADL;gene-SDHB;gene-LGALS3;gene-GRHPR;gene-COL12A1;gene-ATP6V1A;gene-BCCIP;gene-CLK1;gene-TXN2;gene-NIN;gene-DIDO1;gene-RACK1;gene-SERINC5;gene-UBR1;gene-NTS;gene-ALDH8A1;gene-ATG13;gene-…
biological process	reproductive process	810	48	gene-LGR4;gene-FNDC3A;gene-NECTIN3;gene-TGFBR1;gene-POC1A;gene-SPIN1;gene-TMF1;gene-HSPB1;gene-SERPINA5-2;gene-SIRT1;gene-CREBRF;gene-TNC;gene-PLK1;gene-DDX3X;gene-ANTXR2;gene-SUN1;gene-RPS6;gene-CENPS;gene-ATRX;gene-IGFBP5;gene-VASH1;gene-NCAPD3;gene-CCT5;gene-ZFP36L1;gene-LHFPL2;gene-VGF;gene-SMAD1;gene-JUNB;gene-FKBP4;gene-BCAP31;gene-PRDX4;gene-DZIP1;gene-SP3;gene-SOX9;gene-BMPR2;gene-CCT3;ge…
biological process	biological adhesion	518	36	gene-CD44;gene-KITLG;gene-FAT1;gene-CD63;gene-ALCAM;gene-ITGB5;gene-CTNNA1;gene-AFDN;gene-SOX9;gene-ITGAV;gene-CTGF;gene-OLR1;gene-PPFIBP1;gene-NEXN;gene-CTNNA2;gene-VCAN;gene-BCR;gene-EDA;gene-PTPRD;gene-SPP1;gene-RPSA;gene-ZFP36L1;gene-PTPRK;gene-BSG;gene-CDH11;gene-FLRT3;gene-TNC;gene-ZYX;gene-CDH2;gene-NECTIN3;gene-SLC7A11;gene-ARVCF;gene-NOV;gene-FNDC3A;gene-FLRT2;gene-NT5E
biological process	signaling	4404	173	gene-CHRNB1;gene-MPP1;gene-SESN3;gene-PKD2;gene-ARHGAP12;gene-PLEKHA1;gene-MAP3K7;gene-CD44;gene-DUSP19;gene-ADCY7;gene-BID;gene-BCR;gene-MIF;gene-BMPR2;gene-SOX9;gene-ARHGAP5;gene-KLF6;gene-LRCH2;gene-ITGAV;gene-CTGF;gene-CALM1;gene-PTPRK;gene-ZFP36L1;gene-DOCK4;gene-PDK3;gene-MAP3K1;gene-FZD6;gene-CREB3L1;gene-WSB1;gene-MIB1;gene-SMAD1;gene-PARK7;gene-MEF2C;gene-GTSE1;gene-NCKAP1;gene-ARHGDIA;g…
biological process	multicellular organismal process	4952	223	gene-SERPINA5-2;gene-TBX3;gene-MORC3;gene-NECTIN3;gene-ARVCF;gene-PRKCI;gene-TMEM173;gene-NCKAP1;gene-ARG2;gene-DDX3X;gene-EBP;gene-TRIO;gene-LHFPL2;gene-ZFP36L1;gene-NEBL;gene-BSG;gene-HMGCR;gene-FZD6;gene-KBTBD8;gene-MEF2C;gene-PARK7;gene-APCDD1;gene-MIB1;gene-SMAD1;gene-SLC30A1;gene-ZBTB18;gene-GCLC;gene-DNASE2;gene-BCR;gene-GPI;gene-CCNB1;gene-MEX3C;gene-SOX9;gene-BMPR2;gene-KLF6;gene-SP3;gen…
biological process	developmental process	3346	207	gene-PKD2;gene-EMG1;gene-CHRNB1;gene-NRIP1;gene-SLC5A3;gene-CD44;gene-CD63;gene-PLEKHA1;gene-MMP15;gene-SLC30A1;gene-ZBTB18;gene-MIF;gene-BCR;gene-DNASE2;gene-GPI;gene-CCNB1;gene-SOX9;gene-MEX3C;gene-BMPR2;gene-KLF6;gene-SP3;gene-CTGF;gene-ITGAV;gene-MYLK;gene-FHL1;gene-ID2;gene-ZFP36L1;gene-LHFPL2;gene-NEBL;gene-BSG;gene-FZD6;gene-KBTBD8;gene-MEF2C;gene-APCDD1;gene-MIB1;gene-SMAD1;gene-SERPINA5-…
biological process	growth	266	21	gene-CLIC4;gene-PLEKHA1;gene-SPRY1;gene-SMAD1;gene-YAP1;gene-ATRX;gene-C1H3orf58;gene-IMPACT;gene-COL12A1;gene-ZFP36L1;gene-FLRT3;gene-FMN1;gene-PTGFRN;gene-MEX3C;gene-SOX9;gene-NDRG4;gene-POC1A;gene-GINS4;gene-SELENOM;gene-EP300;gene-NOV
biological process	locomotion	745	52	gene-TNS3;gene-ALCAM;gene-CRK;gene-CD44;gene-ANO6;gene-PLAT;gene-KITLG;gene-CD63;gene-CXCL12;gene-ITGAV;gene-CTGF;gene-ID2;gene-ATP5F1B;gene-MIF;gene-PEX13;gene-NEXN;gene-CTNNA2;gene-PLEKHO1;gene-EP300;gene-PRKG1;gene-B3GNT2;gene-NDRG4;gene-LRP12;gene-MEF2C;gene-NRG1;gene-FMNL2;gene-APCDD1;gene-ETV1;gene-GREM1;gene-BSG;gene-FLRT3;gene-NR4A2;gene-FOXP1;gene-SUN1;gene-VEGFA;gene-PTPRK;gene-NEO1;gen…
biological process	pigmentation	53	4	gene-EDA;gene-CD63;gene-MEF2C;gene-RACK1
biological process	interspecies interaction between organisms	789	38	gene-VIM;gene-VAMP8;gene-TMEM255A;gene-PLSCR4;gene-ITGAV;gene-THOC5;gene-LOC616200;gene-GAPDH;gene-PPIB;gene-NEXN;gene-BCR;gene-EP300;gene-MEF2C;gene-MAPKAPK3;gene-IFIT5;gene-CREBZF;gene-DDX6;gene-EIF3B;gene-CAV1;gene-RNF187;gene-MSRB1;gene-CCT5;gene-PSMC3;gene-BMP2;gene-ZYX;gene-STXBP2;gene-LOC101902760;gene-NAALADL2;gene-DDX3X;gene-CHMP2A;gene-SERINC5;gene-CXCL8;gene-TMEM173;gene-CXCL5;gene-TMF…
biological process	rhythmic process	118	12	gene-NDUFA9;gene-ID2;gene-SIRT1;gene-PER1;gene-PLEKHA1;gene-EGR1;gene-NRIP1;gene-EP300;gene-IMPDH2;gene-LGR4;gene-PER2;gene-NR1D2
biological process	response to stimulus	6220	297	gene-TIMP1;gene-MYO6;gene-OLR1;gene-CPNE3;gene-HIPK1;gene-RASL11B;NewGene_3189;gene-LPIN1;gene-RAPGEF2;gene-MAP3K20;gene-GNAQ;gene-TMEM255A;gene-CLIC4;gene-ADAM10;gene-FOXK1;gene-PLXNA2;gene-LMNA;gene-UBA1;gene-SSRP1;gene-CREBRF;gene-ADGRG6;gene-BMP2;gene-CCT5;gene-DCTPP1;gene-H2AFZ;gene-SGK1;gene-ETV1;gene-GREM1;gene-YAP1;gene-GCLC;gene-BCR;gene-ARHGAP5;gene-KLF6;gene-CTGF;gene-PSMB5;gene-MYLK;g…
biological process	localization	3697	232	gene-VPS26A;gene-NR4A2;gene-SNX18;gene-VPS28;gene-FLRT3;gene-RB1;gene-KDELR1;gene-SLC39A3;gene-ATP5PO;gene-TBC1D8B;gene-MFSD14A;gene-STOML2;gene-ATP5MC2;gene-CLTA;gene-PHLDB2;gene-TGFBR1;gene-SLC7A11;gene-RANBP1;gene-ATP7A;gene-TBC1D23;gene-AVL9;gene-ETS1;gene-CXCL8;gene-NOV;gene-NME1;gene-ERGIC1;gene-SEC24A;gene-TNKS2;gene-AUP1;gene-ATP5F1A;gene-PLSCR4;gene-PCM1;gene-ATP8A1;gene-ZDHHC17;gene-HVC…
biological process	intraspecies interaction between organisms	32	1	gene-EIF4EBP2
biological process	multi-organism process	602	33	gene-SERPINA5-2;gene-HSPB1;gene-TMF1;gene-SPIN1;gene-TGFBR1;gene-POC1A;gene-NECTIN3;gene-FNDC3A;gene-LGR4;gene-DDX3X;gene-PLK1;gene-SIRT1;gene-CCT5;gene-VGF;gene-IGFBP5;gene-ATRX;gene-CAV1;gene-RPS6;gene-FKBP4;gene-JUNB;gene-SMAD1;gene-DZIP1;gene-PRDX4;gene-BCAP31;gene-CCT3;gene-SOX9;gene-BMPR2;gene-SP3;gene-SNRPA1;gene-CCT2;gene-NRIP1;gene-PLEKHA1;gene-CLIC4
biological process	biological regulation	10240	535	gene-RNFT1;gene-NCOA7;gene-PKM;gene-HSPB1;gene-S100A11;gene-RBPJ;gene-CHN2;gene-MAPKAPK3;gene-DUSP16;gene-JUNB;gene-AZIN1;gene-TBC1D9;gene-G3BP2;gene-SGPP1;gene-SPRY1;gene-VGF;gene-ZDHHC2;gene-RPS6;gene-SMARCC1;gene-ATP5F1B;gene-CLK4;gene-FSTL3;gene-AKAP9;gene-OXR1;gene-ARHGAP1;gene-PHACTR4;gene-KITLG;gene-CTSH;gene-ELOVL6;gene-CAPG;gene-POLDIP2;gene-CCT2;gene-ZNF711;gene-SLC39A10;gene-MTURN;gene…
biological process	detoxification	74	6	gene-TP53INP1;gene-PARK7;gene-PRDX1;gene-LOC112443788;gene-GPX4;gene-PRDX4
biological process	biomineralization	41	3	gene-LGR4;gene-BMP2;gene-ANO6
