# Supplementary material for: Integrated Metabolomic and Transcriptomic Analysis Reveals the Regulatory Effects of Curcumin on Bovine Ovarian Granulosa Cells
Source: Int J Mol Sci. 2025 Jul 12;26(14):6713. doi: 10.3390/ijms26146713 (PMC12295121; doi:10.3390/ijms26146713)
Supplement: Supplementary file 1 [file ijms-26-06713-s001.zip › Supplymental data/Table S5 KEGG Enrichment Analysis of DEGs in Contorl vs. Curcumin Treatment in Follicular Granulosa Cells.xls]

## Sheet: ctrl_vs_CUR_KEGG_pathway_enrich
ID	Description	GeneRatio	BgRatio	enrich_factor	pvalue	qvalue	geneID	gene_number	Contained
ko05012	Parkinson disease	0.1051	0.0258	4.08	8.73400911035744e-24	2.28003606249331e-21	gene-ADRM1;gene-ATP5F1A;gene-ATP5F1B;gene-ATP5F1D;gene-ATP5MC1;gene-ATP5MC2;gene-ATP5MC3;gene-ATP5PD;gene-ATP5PO;gene-CALM1;gene-CASP3;gene-COX4I1;gene-COX5A;gene-COX5B;gene-COX6A1;gene-COX8A;gene-CYC1;gene-KEH36_p05;gene-KIF5B;gene-LOC100141266;gene-LOC112443216;gene-MAOA;gene-MFN1;gene-NDUFA10;gene-NDUFA11;gene-NDUFA13;gene-NDUFA7;gene-NDUFA9;gene-NDUFAB1;gene-NDUFB10;gene-NDUFB11;gene-NDUFB6;g…	66	up&down
ko05016	Huntington disease	0.1146	0.0313	3.66	7.37701855161416e-23	9.62895053052795e-21	gene-ACTR1A;gene-ADRM1;gene-AP2M1;gene-ATG101;gene-ATG13;gene-ATP5F1A;gene-ATP5F1B;gene-ATP5F1D;gene-ATP5MC1;gene-ATP5MC2;gene-ATP5MC3;gene-ATP5PD;gene-ATP5PO;gene-CASP3;gene-CLTA;gene-COX4I1;gene-COX5A;gene-COX5B;gene-COX6A1;gene-COX8A;gene-CREB3L1;gene-CYC1;gene-EP300;gene-GNAQ;gene-KEH36_p05;gene-KIF5B;gene-LOC100141266;gene-LOC112443216;gene-LOC112443788;gene-NDUFA10;gene-NDUFA11;gene-NDUFA13…	72	up&down
ko05020	Prion disease	0.1051	0.0277	3.8	6.27560407082768e-22	5.4608765247904e-20	gene-ADRM1;gene-ATP5F1A;gene-ATP5F1B;gene-ATP5F1D;gene-ATP5MC1;gene-ATP5MC2;gene-ATP5MC3;gene-ATP5PD;gene-ATP5PO;gene-CASP3;gene-CAV1;gene-COX4I1;gene-COX5A;gene-COX5B;gene-COX6A1;gene-COX8A;gene-CREB3L1;gene-CSNK2B;gene-CYC1;gene-EGR1;gene-KEH36_p05;gene-KIF5B;gene-LOC100141266;gene-LOC112443216;gene-MAPK13;gene-NDUFA10;gene-NDUFA11;gene-NDUFA13;gene-NDUFA7;gene-NDUFA9;gene-NDUFAB1;gene-NDUFB10;…	66	up&down
ko05010	Alzheimer disease	0.1258	0.0393	3.2	3.7964772925937e-21	2.47770096990326e-19	gene-ADAM10;gene-ADRM1;gene-AKT3;gene-ATG101;gene-ATG13;gene-ATP5F1A;gene-ATP5F1B;gene-ATP5F1D;gene-ATP5MC1;gene-ATP5MC2;gene-ATP5MC3;gene-ATP5PD;gene-ATP5PO;gene-BID;gene-BRAF;gene-CALM1;gene-CASP3;gene-COX4I1;gene-COX5A;gene-COX5B;gene-COX6A1;gene-COX8A;gene-CSNK2B;gene-CYC1;gene-DKK2;gene-FZD6;gene-GAPDH;gene-GNAQ;gene-HSD17B10;gene-KEH36_p05;gene-KIF5B;gene-LOC100141266;gene-LOC112443216;gene…	79	up&down
ko00190	Oxidative phosphorylation	0.0669	0.0146	4.6	1.60378765896525e-17	8.37345977733438e-16	gene-ATP5F1A;gene-ATP5F1B;gene-ATP5F1D;gene-ATP5MC1;gene-ATP5MC2;gene-ATP5MC3;gene-ATP5MG;gene-ATP5PD;gene-ATP5PO;gene-ATP6V0B;gene-ATP6V0C;gene-ATP6V0D1;gene-ATP6V0E1;gene-ATP6V1A;gene-COX4I1;gene-COX5A;gene-COX5B;gene-COX6A1;gene-COX8A;gene-CYC1;gene-KEH36_p05;gene-NDUFA10;gene-NDUFA11;gene-NDUFA13;gene-NDUFA7;gene-NDUFA9;gene-NDUFAB1;gene-NDUFB10;gene-NDUFB11;gene-NDUFB6;gene-NDUFB7;gene-NDUFB…	42	up&down
ko05014	Amyotrophic lateral sclerosis	0.1115	0.0386	2.89	2.73435780286616e-16	1.1896855001944e-14	gene-ACTR1A;gene-ADRM1;gene-ATG101;gene-ATG13;gene-ATP5F1A;gene-ATP5F1B;gene-ATP5F1D;gene-ATP5MC1;gene-ATP5MC2;gene-ATP5MC3;gene-ATP5PD;gene-ATP5PO;gene-BID;gene-CASP3;gene-COX4I1;gene-COX5A;gene-COX5B;gene-COX6A1;gene-COX8A;gene-CYC1;gene-KEH36_p05;gene-KIF5B;gene-LOC100141266;gene-LOC112443216;gene-LOC112443788;gene-MAPK13;gene-NDUFA10;gene-NDUFA11;gene-NDUFA13;gene-NDUFA7;gene-NDUFA9;gene-NDUF…	70	up&down
ko04714	Thermogenesis	0.0732	0.0234	3.14	2.41418493944238e-12	9.00327616513851e-11	gene-ADCY7;gene-ATP5F1A;gene-ATP5F1B;gene-ATP5F1D;gene-ATP5MC1;gene-ATP5MC2;gene-ATP5MC3;gene-ATP5MG;gene-ATP5PD;gene-ATP5PO;gene-COX14;gene-COX4I1;gene-COX5A;gene-COX5B;gene-COX6A1;gene-COX8A;gene-CREB3L1;gene-CYC1;gene-KEH36_p05;gene-MAPK13;gene-NDUFA10;gene-NDUFA11;gene-NDUFA13;gene-NDUFA7;gene-NDUFA9;gene-NDUFAB1;gene-NDUFB10;gene-NDUFB11;gene-NDUFB6;gene-NDUFB7;gene-NDUFB8;gene-NDUFB9;gene-N…	46	up&down
ko03010	Ribosome	0.0605	0.0173	3.49	7.12753170751075e-12	2.32582613613509e-10	gene-MRPL11;gene-MRPL12;gene-MRPL21;gene-MRPL23;gene-MRPL28;gene-MRPL33;gene-MRPS15;gene-RPL10;gene-RPL10A;gene-RPL12;gene-RPL18;gene-RPL18A;gene-RPL28;gene-RPL29;gene-RPL3;gene-RPL32;gene-RPL35;gene-RPL7;gene-RPL7A;gene-RPL7L1;gene-RPL8;gene-RPLP0;gene-RPLP1;gene-RPLP2;gene-RPS10;gene-RPS13;gene-RPS14;gene-RPS15;gene-RPS16;gene-RPS17;gene-RPS2;gene-RPS20;gene-RPS3;gene-RPS5;gene-RPS6;gene-RPS7;g…	38	up&down
ko04932	Non-alcoholic fatty liver disease	0.0525	0.0154	3.41	3.43947124625595e-10	9.97647800083597e-09	gene-AKT3;gene-BID;gene-CASP3;gene-COX4I1;gene-COX5A;gene-COX5B;gene-COX6A1;gene-COX8A;gene-CXCL8;gene-CYC1;gene-FOS;gene-ITCH;gene-NDUFA10;gene-NDUFA11;gene-NDUFA13;gene-NDUFA7;gene-NDUFA9;gene-NDUFAB1;gene-NDUFB10;gene-NDUFB11;gene-NDUFB6;gene-NDUFB7;gene-NDUFB8;gene-NDUFB9;gene-NDUFS3;gene-NDUFS6;gene-NDUFS7;gene-NDUFV1;gene-NDUFV3;gene-SDHB;gene-UQCR10;gene-UQCRC1;gene-UQCRFS1	33	up&down
ko03050	Proteasome	0.0239	0.0046	5.2	7.01519982884943e-08	1.83133637637332e-06	gene-ADRM1;gene-PSMA5;gene-PSMA7;gene-PSMB1;gene-PSMB2;gene-PSMB4;gene-PSMB5;gene-PSMB7;gene-PSMB8;gene-PSMC1;gene-PSMC3;gene-PSMC4;gene-PSMD2;gene-PSMD8;gene-PSMF1	15	up
ko05017	Spinocerebellar ataxia	0.0366	0.0146	2.5	4.05190487231053e-05	0.000961600390749293	gene-ADRM1;gene-AKT3;gene-ATG101;gene-ATG13;gene-GNAQ;gene-PLCB1;gene-PSMA5;gene-PSMA7;gene-PSMB1;gene-PSMB2;gene-PSMB4;gene-PSMB5;gene-PSMB7;gene-PSMC1;gene-PSMC3;gene-PSMC4;gene-PSMD2;gene-PSMD8;gene-PUM1;gene-PUM2;gene-RBPJ;gene-SLC25A4;gene-SLC25A5	23	up&down
ko04723	Retrograde endocannabinoid signaling	0.0366	0.0147	2.48	4.50011280467323e-05	0.0009762032872519	gene-ADCY7;gene-GNAQ;gene-GNB2;gene-KEH36_p05;gene-MAPK13;gene-NDUFA10;gene-NDUFA11;gene-NDUFA13;gene-NDUFA7;gene-NDUFA9;gene-NDUFAB1;gene-NDUFB10;gene-NDUFB11;gene-NDUFB6;gene-NDUFB7;gene-NDUFB8;gene-NDUFB9;gene-NDUFS3;gene-NDUFS6;gene-NDUFS7;gene-NDUFV1;gene-NDUFV3;gene-PLCB1	23	up&down
ko05132	Salmonella infection	0.0525	0.0253	2.08	4.86133491837136e-05	0.0009762032872519	gene-ACTB;gene-ACTG1;gene-AKT3;gene-ANXA2;gene-ARPC4;gene-BIRC3;gene-CASP3;gene-CXCL8;gene-DYNC1LI2;gene-DYNLRB1;gene-FOS;gene-GAPDH;gene-HSP90B1;gene-KPNA4;gene-LOC101905041;gene-LOC616200;gene-MAP2K2;gene-MAP3K7;gene-MAPK13;gene-MYL12A;gene-MYL9;gene-MYO6;gene-NCKAP1;gene-PAK3;gene-PFN1;gene-PIK3C2A;gene-RPS3;gene-RRAS;gene-S100A10;gene-S100A11;gene-SNX18;gene-TNFRSF10D;gene-TXN2	33	up&down
ko04218	Cellular senescence	0.0398	0.0175	2.27	9.59272888700202e-05	0.0017887193714109	gene-AKT3;gene-CALM1;gene-CCNB1;gene-CCNB2;gene-CDKN2A;gene-CXCL8;gene-E2F3;gene-EIF4EBP1;gene-ETS1;gene-FBXW11;gene-HIPK1;gene-MAP2K2;gene-MAPK13;gene-MYBL2;gene-PPID;gene-PPP1CB;gene-PPP3R1;gene-RB1;gene-RRAS;gene-SERPINE1;gene-SIRT1;gene-SLC25A4;gene-SLC25A5;gene-TGFBR1;gene-ZFP36L1	25	up&down
ko04141	Protein processing in endoplasmic reticulum	0.0414	0.0187	2.22	0.000105361974840146	0.00183366805335832	gene-BCAP31;gene-CALR;gene-CRYAB;gene-DAD1;gene-DDOST;gene-EDEM2;gene-HSP90B1;gene-HSPA4L;gene-HSPBP1;gene-MAN1A1;gene-MAN1B1;gene-MOGS;gene-PHLDB2;gene-PRADC1;gene-RPN1;gene-RPN2;gene-SEC13;gene-SEC23A;gene-SEC24A;gene-SEC61B;gene-SIL1;gene-SSR2;gene-SSR4;gene-STT3A;gene-STUB1;gene-UBXN1	26	up&down
ko04371	Apelin signaling pathway	0.0318	0.0144	2.22	0.00064216384387376	0.0104774100842561	gene-ACTA2;gene-ADCY7;gene-AKT3;gene-CALM1;gene-CTGF;gene-EGR1;gene-GNAQ;gene-GNB2;gene-MAP2K2;gene-MEF2C;gene-MYLK;gene-PLAT;gene-PLCB1;gene-RPS6;gene-RRAS;gene-SERPINE1;gene-SPHK1;gene-SPP1;gene-TFAM;gene-TGFBR1	20	up&down
ko04066	HIF-1 signaling pathway	0.0255	0.0105	2.42	0.000848846684705098	0.0130349212264312	gene-AKT3;gene-ALDOA;gene-EIF4EBP1;gene-ENO1;gene-EP300;gene-GAPDH;gene-HIF1A;gene-LDHB;gene-LOC616200;gene-MAP2K2;gene-PDHB;gene-PDK1;gene-RPS6;gene-SERPINE1;gene-TIMP1;gene-VEGFA	16	up&down
ko04392	Hippo signaling pathway - multiple species	0.0127	0.0035	3.6	0.00133184476251162	0.0193156433393498	gene-AJUBA;gene-CRIP2;gene-FRMD6;gene-LATS1;gene-MOB1A;gene-RASSF2;gene-WWC2;gene-YAP1	8	up&down
ko00480	Glutathione metabolism	0.0175	0.0064	2.73	0.00200411861834486	0.0275358125955416	gene-AZIN1;gene-GCLC;gene-GPX4;gene-GSTA1;gene-GSTM1;gene-GSTP1-2;gene-IDH1;gene-LOC112443788;gene-ODC1;gene-RRM2;gene-SRM	11	up&down
ko04390	Hippo signaling pathway	0.0334	0.0169	1.97	0.00215347795548466	0.0281085543663261	gene-AJUBA;gene-BIRC3;gene-BIRC5;gene-BMP2;gene-BMPR2;gene-CTGF;gene-CTNNA1;gene-CTNNA2;gene-FBXW11;gene-FRMD6;gene-FZD6;gene-ID2;gene-LATS1;gene-MOB1A;gene-PPP2R1A;gene-PRKCI;gene-SERPINE1;gene-SMAD1;gene-TGFBR1;gene-WWC2;gene-YAP1	21	up&down
ko03030	DNA replication	0.0127	0.0039	3.24	0.00266602371106122	0.0324440701222047	gene-FEN1;gene-MCM3;gene-MCM4;gene-MCM5;gene-POLD1;gene-RFC2;gene-RFC4;gene-RNASEH2A	8	up
ko01200	Carbon metabolism	0.0271	0.0128	2.11	0.00273419784497612	0.0324440701222047	gene-ALDH6A1;gene-ALDOA;gene-ENO1;gene-GAPDH;gene-GOT1;gene-GPI;gene-IDH1;gene-IDH3B;gene-LOC616200;gene-MDH1;gene-MDH2;gene-PDHB;gene-PKM;gene-SDHB;gene-TALDO1;gene-TKT;gene-TPI1	17	up&down
ko04520	Adherens junction	0.0207	0.0087	2.38	0.00297219005953774	0.0337346972432659	gene-ACTB;gene-ACTG1;gene-AFDN;gene-ARVCF;gene-CSNK2B;gene-CTNNA1;gene-CTNNA2;gene-EP300;gene-MAP3K7;gene-NECTIN3;gene-PARD3B;gene-TGFBR1;gene-YES1	13	up&down
ko04922	Glucagon signaling pathway	0.0223	0.01	2.24	0.00365487304183296	0.0397547594023937	gene-AKT3;gene-CALM1;gene-CREB3L1;gene-EP300;gene-GNAQ;gene-LDHB;gene-PDHB;gene-PKM;gene-PLCB1;gene-PPP3R1;gene-PPP4C;gene-PRMT1;gene-SIK2;gene-SIRT1	14	up&down
ko00983	Drug metabolism - other enzymes	0.0191	0.0081	2.35	0.00467309669792951	0.0487969676246955	gene-DUT;gene-GSTA1;gene-GSTM1;gene-GSTP1-2;gene-HPRT1;gene-IMPDH2;gene-ITPA;gene-NME1;gene-NME2;gene-RRM2;gene-TK1;gene-XDH	12	up
ko04115	p53 signaling pathway	0.0207	0.0093	2.23	0.005199761030059	0.0522081269414831	gene-BID;gene-CASP3;gene-CCNB1;gene-CCNB2;gene-CDKN2A;gene-FAM76B;gene-GTSE1;gene-MDM4;gene-RRM2;gene-SERPINE1;gene-SESN3;gene-TNFRSF10D;gene-ZMAT3	13	up&down
ko04350	TGF-beta signaling pathway	0.0207	0.0094	2.21	0.00567566308627314	0.0548758068380405	gene-BMP2;gene-BMPR2;gene-DCN;gene-EP300;gene-GREM1;gene-ID2;gene-LTBP1;gene-NEO1;gene-PITX2;gene-PPP2R1A;gene-SMAD1;gene-SMURF2;gene-TGFBR1	13	up&down
ko04260	Cardiac muscle contraction	0.0207	0.0101	2.04	0.0108576619333988	0.100386276582731	gene-ASPH;gene-ATP1A1;gene-COX4I1;gene-COX5A;gene-COX5B;gene-COX6A1;gene-COX8A;gene-CYC1;gene-TNNI3;gene-TPM2;gene-UQCR10;gene-UQCRC1;gene-UQCRFS1	13	up&down
ko04120	Ubiquitin mediated proteolysis	0.0303	0.0171	1.77	0.0112037619742996	0.100386276582731	gene-BIRC3;gene-CDC20;gene-CUL4B;gene-FBXW11;gene-FSD1L;gene-ITCH;gene-KLHL9;gene-LOC101902760;gene-MAP3K1;gene-SMURF2;gene-STUB1;gene-UBA1;gene-UBA2;gene-UBA52;gene-UBA6;gene-UBE2C;gene-UBE2M;gene-UBE2Q2;gene-UBE4A	19	up&down
ko04210	Apoptosis	0.0287	0.0161	1.78	0.0121887031401406	0.100386276582731	gene-ACTB;gene-ACTG1;gene-AKT3;gene-BID;gene-BIRC3;gene-BIRC5;gene-CASP3;gene-CTSH;gene-FOS;gene-LMNA;gene-LOC100141266;gene-LOC112443216;gene-MAP2K2;gene-NGF;gene-PTPN13;gene-TNFRSF10D;gene-TUBA1B;gene-TUBA1C	18	up&down
ko01230	Biosynthesis of amino acids	0.0207	0.0103	2	0.0126002046792993	0.100386276582731	gene-ALDOA;gene-ARG2;gene-ASL;gene-ENO1;gene-GAPDH;gene-GOT1;gene-IDH1;gene-IDH3B;gene-LOC616200;gene-PKM;gene-TALDO1;gene-TKT;gene-TPI1	13	up&down
ko04540	Gap junction	0.0207	0.0103	2	0.0126002046792993	0.100386276582731	gene-ADCY7;gene-GJA1;gene-GNAQ;gene-LOC100141266;gene-LOC112443216;gene-MAP2K2;gene-PLCB1;gene-PRKG1;gene-TUBA1B;gene-TUBA1C;gene-TUBB;gene-TUBB4B;gene-TUBB6	13	up&down
ko00010	Glycolysis / Gluconeogenesis	0.0159	0.0071	2.25	0.0126899587535025	0.100386276582731	gene-ALDOA;gene-ENO1;gene-GAPDH;gene-GPI;gene-LDHB;gene-LOC616200;gene-PDHB;gene-PGM2;gene-PKM;gene-TPI1	10	up&down
ko04145	Phagosome	0.0334	0.02	1.67	0.014281476483993	0.104157468468557	gene-ACTB;gene-ACTG1;gene-ATP6V0B;gene-ATP6V0C;gene-ATP6V0D1;gene-ATP6V0E1;gene-ATP6V1A;gene-CALR;gene-DYNC1LI2;gene-ITGAV;gene-ITGB5;gene-LOC100141266;gene-LOC101905041;gene-LOC112443216;gene-OLR1;gene-SEC61B;gene-TUBA1B;gene-TUBA1C;gene-TUBB;gene-TUBB4B;gene-TUBB6	21	up&down
ko04510	Focal adhesion	0.0366	0.0225	1.63	0.0143072222385036	0.104157468468557	gene-ACTB;gene-ACTG1;gene-AKT3;gene-ARHGAP5;gene-BCAR1;gene-BIRC3;gene-BRAF;gene-CAV1;gene-CCDC71L;gene-CRK;gene-FAM171B;gene-ITGAV;gene-ITGB5;gene-MYL12A;gene-MYL9;gene-MYLK;gene-PAK3;gene-PPP1CB;gene-SPP1;gene-TGFB1I1;gene-TNC;gene-VEGFA;gene-ZYX	23	up&down
ko00030	Pentose phosphate pathway	0.0096	0.0033	2.93	0.0146568690552362	0.104157468468557	gene-ALDOA;gene-GPI;gene-PGM2;gene-RBKS;gene-TALDO1;gene-TKT	6	up&down
ko05219	Bladder cancer	0.0111	0.0042	2.65	0.0150816914985268	0.104157468468557	gene-BRAF;gene-CDKN2A;gene-CXCL8;gene-E2F3;gene-MAP2K2;gene-RB1;gene-VEGFA	7	up&down
ko04370	VEGF signaling pathway	0.0143	0.0062	2.3	0.0151616314988504	0.104157468468557	gene-AKT3;gene-HSPB1;gene-MAP2K2;gene-MAPK13;gene-MAPKAPK3;gene-PPP3R1;gene-SPHK1;gene-TGFB1I1;gene-VEGFA	9	up&down
ko05418	Fluid shear stress and atherosclerosis	0.0255	0.0144	1.77	0.0181595993207278	0.121554133105007	gene-AKT3;gene-BMPR2;gene-CALM1;gene-CAV1;gene-FOS;gene-GSTA1;gene-GSTM1;gene-GSTP1-2;gene-HSP90B1;gene-ITGAV;gene-MAP3K7;gene-MAPK13;gene-MEF2C;gene-PLAT;gene-TXN2;gene-VEGFA	16	up&down
ko01524	Platinum drug resistance	0.0159	0.0077	2.08	0.0211255944956388	0.129171892850522	gene-AKT3;gene-ATP7A;gene-BID;gene-BIRC3;gene-BIRC5;gene-CASP3;gene-CDKN2A;gene-GSTA1;gene-GSTM1;gene-GSTP1-2	10	up&down
ko05220	Chronic myeloid leukemia	0.0159	0.0077	2.08	0.0211255944956388	0.129171892850522	gene-AKT3;gene-BCR;gene-BRAF;gene-CDKN2A;gene-CRK;gene-E2F3;gene-MAP2K2;gene-RB1;gene-RUNX1;gene-TGFBR1	10	up&down
ko04015	Rap1 signaling pathway	0.0366	0.0234	1.57	0.021409877453031	0.129171892850522	NewGene_2538;gene-ADCY7;gene-AFDN;gene-AKT3;gene-BCAR1;gene-BRAF;gene-CALM1;gene-CRK;gene-DOCK4;gene-GNAQ;gene-KITLG;gene-LPAR3;gene-MAP2K2;gene-MAPK13;gene-NGF;gene-PFN1;gene-PLCB1;gene-PLCE1;gene-PRKCI;gene-PRKD3;gene-RAPGEF2;gene-RRAS;gene-VEGFA	23	up&down
ko00020	Citrate cycle (TCA cycle)	0.0096	0.0035	2.7	0.0217717141981929	0.129171892850522	gene-IDH1;gene-IDH3B;gene-MDH1;gene-MDH2;gene-PDHB;gene-SDHB	6	up&down
ko01040	Biosynthesis of unsaturated fatty acids	0.0096	0.0035	2.7	0.0217717141981929	0.129171892850522	gene-ACOT7;gene-ELOVL6;gene-ELOVL7;gene-FADS2;gene-SCD;gene-TECR	6	up&down
ko05211	Renal cell carcinoma	0.0143	0.0067	2.14	0.0236969395165361	0.137469964914642	gene-AKT3;gene-BRAF;gene-CRK;gene-EP300;gene-ETS1;gene-HIF1A;gene-MAP2K2;gene-PAK3;gene-VEGFA	9	up&down
ko00330	Arginine and proline metabolism	0.0159	0.0079	2.03	0.0246823249556151	0.140073606155436	gene-ARG2;gene-AZIN1;gene-GATM;gene-GOT1;gene-MAOA;gene-OAT;gene-ODC1;gene-P4HA2;gene-P4HA3;gene-SRM	10	up&down
ko05230	Central carbon metabolism in cancer	0.0143	0.0068	2.11	0.0257468667035261	0.140633211013826	gene-AKT3;gene-GLS;gene-HIF1A;gene-IDH1;gene-LDHB;gene-MAP2K2;gene-PDHB;gene-PDK1;gene-PKM	9	up&down
ko05163	Human cytomegalovirus infection	0.0382	0.0251	1.52	0.025858364605768	0.140633211013826	gene-ADCY7;gene-AKT3;gene-BCAR1;gene-BID;gene-CALM1;gene-CALR;gene-CASP3;gene-CDKN2A;gene-CREB3L1;gene-CRK;gene-CXCL12;gene-CXCL8;gene-E2F3;gene-EIF4EBP1;gene-GNAQ;gene-GNB2;gene-ITGAV;gene-MAP2K2;gene-MAPK13;gene-PLCB1;gene-PPP3R1;gene-RB1;gene-TMEM173;gene-VEGFA	24	up&down
ko04110	Cell cycle	0.0223	0.0126	1.76	0.0271790817791725	0.144799404537804	gene-CCNB1;gene-CCNB2;gene-CDC20;gene-CDC45;gene-CDKN2A;gene-E2F3;gene-EP300;gene-MCM3;gene-MCM4;gene-MCM5;gene-PLK1;gene-PTTG1;gene-RB1;gene-TFDP2	14	up&down
ko04935	Growth hormone synthesis, secretion and action	0.0207	0.0117	1.77	0.0314551577274408	0.164229034029586	gene-ADCY7;gene-AKT3;gene-BCAR1;gene-CREB3L1;gene-CRK;gene-EP300;gene-FOS;gene-GNAQ;gene-JUNB;gene-MAP2K2;gene-MAP3K1;gene-MAPK13;gene-PLCB1	13	up&down
ko00510	N-Glycan biosynthesis	0.0127	0.006	2.11	0.0341356321982239	0.171720647280073	gene-DAD1;gene-DDOST;gene-MAN1A1;gene-MAN1B1;gene-MOGS;gene-RPN1;gene-RPN2;gene-STT3A	8	up&down
ko00220	Arginine biosynthesis	0.0064	0.002	3.17	0.0342056450630469	0.171720647280073	gene-ARG2;gene-ASL;gene-GLS;gene-GOT1	4	up&down
ko04810	Regulation of actin cytoskeleton	0.035	0.0236	1.49	0.0400849888919578	0.193933645296978	gene-ACTB;gene-ACTG1;gene-ARPC4;gene-BCAR1;gene-BRAF;gene-CFL1;gene-CRK;gene-CXCL12;gene-FAM171B;gene-ITGAV;gene-ITGB5;gene-MAP2K2;gene-MYL12A;gene-MYL9;gene-MYLK;gene-NCKAP1;gene-PAK3;gene-PFN1;gene-PPP1CB;gene-RRAS;gene-TGFB1I1;gene-TMSB4X	22	up&down
ko00240	Pyrimidine metabolism	0.0127	0.0062	2.05	0.0401161129182862	0.193933645296978	gene-DCTPP1;gene-DTYMK;gene-DUT;gene-NME1;gene-NME2;gene-NT5E;gene-RRM2;gene-TK1	8	up
ko00513	Various types of N-glycan biosynthesis	0.0111	0.0052	2.16	0.0417613470555915	0.198216537220798	gene-DAD1;gene-DDOST;gene-MAN1A1;gene-MAN1B1;gene-RPN1;gene-RPN2;gene-STT3A	7	up&down
ko00230	Purine metabolism	0.0239	0.0147	1.62	0.0438959655562853	0.204627809360127	gene-ADCY7;gene-ADSL;gene-AK2;gene-APRT;gene-GUK1;gene-HPRT1;gene-IMPDH2;gene-ITPA;gene-NME1;gene-NME2;gene-NT5E;gene-PGM2;gene-PKM;gene-RRM2;gene-XDH	15	up&down
ko04391	Hippo signaling pathway - fly	0.0032	0.0006	5.54	0.0460607638917743	0.210937589532441	gene-CRIP2;gene-LIX1L	2	up&down
ko05161	Hepatitis B	0.0271	0.0174	1.55	0.046865569287248	0.210937589532441	gene-AKT3;gene-BID;gene-BIRC5;gene-BRAF;gene-CASP3;gene-CREB3L1;gene-CXCL8;gene-DDX3X;gene-E2F3;gene-EP300;gene-FOS;gene-MAP2K2;gene-MAP3K1;gene-MAP3K7;gene-MAPK13;gene-RB1;gene-TGFBR1	17	up&down
ko04114	Oocyte meiosis	0.0207	0.0124	1.66	0.0486919232169809	0.214944318571603	gene-ADCY7;gene-CALM1;gene-CCNB1;gene-CCNB2;gene-CDC20;gene-CPEB2;gene-FBXW11;gene-MAPK13;gene-PLK1;gene-PPP1CB;gene-PPP2R1A;gene-PPP3R1;gene-PTTG1	13	up&down
ko00270	Cysteine and methionine metabolism	0.0111	0.0054	2.08	0.0494025248329894	0.214944318571603	gene-GCLC;gene-GOT1;gene-LDHB;gene-MDH1;gene-MDH2;gene-MRI1;gene-SRM	7	up&down
ko05206	MicroRNAs in cancer	0.0271	0.0176	1.54	0.0510287764360792	0.218380268440857	gene-BMPR2;gene-CASP3;gene-CD44;gene-CDKN2A;gene-CRK;gene-E2F3;gene-EP300;gene-FOXP1;gene-GLS;gene-MAP2K2;gene-MARCKS;gene-MDM4;gene-SIRT1;gene-SOX4;gene-TNC;gene-VEGFA;gene-VIM	17	up&down
ko05166	Human T-cell leukemia virus 1 infection	0.0366	0.0256	1.43	0.0518964861567089	0.218511520659827	NewGene_2538;gene-ADCY7;gene-AKT3;gene-CALR;gene-CCNB2;gene-CDC20;gene-CDKN2A;gene-CREB3L1;gene-E2F3;gene-EGR1;gene-EP300;gene-ETS1;gene-FOS;gene-MAP2K2;gene-MAP3K1;gene-PPP3R1;gene-PTTG1;gene-RAN;gene-RANBP1;gene-RB1;gene-SLC25A4;gene-SLC25A5;gene-TGFBR1	23	up&down
ko03060	Protein export	0.0064	0.0023	2.77	0.05274384542261	0.218554280113739	gene-SEC11A;gene-SEC11C;gene-SEC61B;gene-SRP72	4	up&down
ko04928	Parathyroid hormone synthesis, secretion and action	0.0175	0.0104	1.68	0.0628010574918588	0.256162208190477	gene-ADCY7;gene-BRAF;gene-CREB3L1;gene-EGR1;gene-FOS;gene-GNAQ;gene-MEF2C;gene-MMP15;gene-NACA;gene-NR4A2;gene-PLCB1	11	up&down
ko05100	Bacterial invasion of epithelial cells	0.0127	0.0071	1.8	0.0754389387704424	0.30176107904956	gene-ARPC4;gene-BCAR1;gene-CAV1;gene-CLTA;gene-CRK;gene-CTNNA1;gene-CTNNA2;gene-SEPT9	8	up&down
ko00760	Nicotinate and nicotinamide metabolism	0.0096	0.0048	2	0.0777939959662848	0.30176107904956	gene-FAM210B;gene-HEATR5A;gene-NNT;gene-NT5E;gene-QPRT;gene-SIRT1	6	up&down
ko04068	FoxO signaling pathway	0.0207	0.0134	1.54	0.0782029361069137	0.30176107904956	gene-AKT3;gene-BRAF;gene-CCNB1;gene-CCNB2;gene-EP300;gene-MAP2K2;gene-MAPK13;gene-PLK1;gene-PRMT1;gene-SGK1;gene-SIRT1;gene-SLC2A4;gene-TGFBR1	13	up&down
ko05205	Proteoglycans in cancer	0.0303	0.0214	1.42	0.0786038939782321	0.30176107904956	gene-AKT3;gene-BRAF;gene-CASP3;gene-CAV1;gene-CD44;gene-CD63;gene-DCN;gene-FZD6;gene-HIF1A;gene-ITGAV;gene-ITGB5;gene-LUM;gene-MAP2K2;gene-MAPK13;gene-PLAUR;gene-PLCE1;gene-RPS6;gene-RRAS;gene-VEGFA	19	up&down
ko00620	Pyruvate metabolism	0.0096	0.0049	1.96	0.0839247995772525	0.314607181039077	gene-GRHPR;gene-LDHB;gene-MDH1;gene-MDH2;gene-PDHB;gene-PKM	6	up
ko00563	Glycosylphosphatidylinositol (GPI)-anchor biosynthesis	0.0064	0.0027	2.38	0.0843603933028171	0.314607181039077	gene-GPAA1;gene-PIGN;gene-PIGT;gene-STOML2	4	up&down
ko05215	Prostate cancer	0.0159	0.0098	1.63	0.0858404223515359	0.315617861277701	gene-AKT3;gene-BRAF;gene-CREB3L1;gene-E2F3;gene-EP300;gene-GSTP1-2;gene-HSP90B1;gene-MAP2K2;gene-PLAT;gene-RB1	10	up&down
ko04978	Mineral absorption	0.0111	0.0061	1.82	0.0883818449479699	0.318853263407838	gene-ATP1A1;gene-ATP7A;gene-FTL;gene-MT2A;gene-SLC30A1;gene-STEAP1;gene-STEAP2	7	up&down
ko04270	Vascular smooth muscle contraction	0.0223	0.015	1.48	0.0899544347723952	0.318853263407838	gene-ACTA2;gene-ADCY7;gene-ADM;gene-BRAF;gene-CALD1;gene-CALM1;gene-GNAQ;gene-MAP2K2;gene-MYL9;gene-MYLK;gene-PLCB1;gene-PPP1CB;gene-PPP1R14A;gene-PRKG1	14	up&down
ko05412	Arrhythmogenic right ventricular cardiomyopathy	0.0127	0.0074	1.73	0.0903846145869799	0.318853263407838	gene-CDH2;gene-CTNNA1;gene-CTNNA2;gene-EMD;gene-GJA1;gene-ITGAV;gene-ITGB5;gene-LMNA	8	up&down
ko04933	AGE-RAGE signaling pathway in diabetic complications	0.0159	0.0101	1.58	0.0994611761451514	0.34619469030172	gene-AKT3;gene-CASP3;gene-CXCL8;gene-EGR1;gene-MAPK13;gene-PLCB1;gene-PLCE1;gene-SERPINE1;gene-TGFBR1;gene-VEGFA	10	up&down
ko04966	Collecting duct acid secretion	0.0064	0.0029	2.22	0.10295180686266	0.352213117199118	gene-ATP6V0C;gene-ATP6V0D1;gene-ATP6V0E1;gene-ATP6V1A	4	up&down
ko04530	Tight junction	0.0271	0.0194	1.39	0.103888667431917	0.352213117199118	gene-ACTB;gene-ACTG1;gene-AFDN;gene-JTB;gene-LOC100141266;gene-LOC112443216;gene-MAP3K1;gene-MARVELD2;gene-MYL12A;gene-MYL9;gene-PARD3B;gene-PPP2R1A;gene-PRKCI;gene-RAPGEF2;gene-RUNX1;gene-TUBA1B;gene-TUBA1C	17	up&down
ko04720	Long-term potentiation	0.0111	0.0064	1.74	0.106480410175886	0.352241991588558	gene-BRAF;gene-CALM1;gene-EP300;gene-GNAQ;gene-MAP2K2;gene-PLCB1;gene-PPP3R1	7	up&down
ko04721	Synaptic vesicle cycle	0.0127	0.0077	1.66	0.106917163322802	0.352241991588558	gene-AP2M1;gene-ATP6V0B;gene-ATP6V0C;gene-ATP6V0D1;gene-ATP6V0E1;gene-ATP6V1A;gene-CLTA;gene-SLC6A9	8	up&down
ko04728	Dopaminergic synapse	0.0191	0.0128	1.49	0.107945126454558	0.352241991588558	gene-AKT3;gene-CALM1;gene-CREB3L1;gene-FOS;gene-GNAQ;gene-GNB2;gene-KIF5B;gene-MAOA;gene-MAPK13;gene-PLCB1;gene-PPP2R1A;gene-PPP2R3A	12	up&down
ko00062	Fatty acid elongation	0.0064	0.003	2.15	0.112891642401825	0.363835312744023	gene-ACOT7;gene-ELOVL6;gene-ELOVL7;gene-TECR	4	up&down
ko01210	2-Oxocarboxylic acid metabolism	0.0048	0.0019	2.49	0.115355740230983	0.364961384583125	gene-GOT1;gene-IDH1;gene-IDH3B	3	up&down
ko04071	Sphingolipid signaling pathway	0.0175	0.0117	1.5	0.116037117638627	0.364961384583125	gene-AKT3;gene-BID;gene-GNAQ;gene-MAP2K2;gene-MAPK13;gene-PLCB1;gene-PPP2R1A;gene-PPP2R3A;gene-SGPP1;gene-SPHK1;gene-SPTLC1	11	up&down
ko00920	Sulfur metabolism	0.0032	0.001	3.33	0.117944402286773	0.366544007106762	gene-ETHE1;gene-SQOR	2	up
ko00514	Other types of O-glycan biosynthesis	0.0096	0.0055	1.75	0.126036184694659	0.387083266926013	gene-GALNT7;gene-METTL26;gene-OGT;gene-PLOD3;gene-RAB5IF;gene-SDF2L1	6	up&down
ko05221	Acute myeloid leukemia	0.0111	0.0068	1.64	0.133443721892317	0.405067846135796	gene-AKT3;gene-BRAF;gene-DUSP6;gene-EIF4EBP1;gene-MAP2K2;gene-PER2;gene-RUNX1	7	up&down
ko05170	Human immunodeficiency virus 1 infection	0.0334	0.0259	1.29	0.135458625761968	0.406457824427925	NewGene_2538;gene-AKT3;gene-BID;gene-CALM1;gene-CALR;gene-CASP3;gene-CCNB1;gene-CCNB2;gene-CFL1;gene-CRK;gene-CUL4B;gene-FBXW11;gene-FOS;gene-GNAQ;gene-GNB2;gene-MAP2K2;gene-MAP3K7;gene-MAPK13;gene-PAK3;gene-PPP3R1;gene-TMEM173	21	up&down
ko01522	Endocrine resistance	0.0143	0.0095	1.51	0.140384299133708	0.411771805856412	gene-ADCY7;gene-AKT3;gene-BRAF;gene-CDKN2A;gene-E2F3;gene-FOS;gene-MAP2K2;gene-MAPK13;gene-RB1	9	up&down
ko04925	Aldosterone synthesis and secretion	0.0143	0.0095	1.51	0.140384299133708	0.411771805856412	gene-ADCY7;gene-ATP1A1;gene-CALM1;gene-CREB3L1;gene-GNAQ;gene-HSD3B1;gene-NR4A2;gene-PLCB1;gene-PRKD3	9	up&down
ko05323	Rheumatoid arthritis	0.0175	0.0123	1.43	0.147254093806542	0.427122985544123	NewGene_2538;gene-ATP6V0B;gene-ATP6V0C;gene-ATP6V0D1;gene-ATP6V0E1;gene-ATP6V1A;gene-CXCL12;gene-CXCL5;gene-CXCL8;gene-FOS;gene-VEGFA	11	up&down
ko04010	MAPK signaling pathway	0.0382	0.0305	1.25	0.150899974239651	0.432888300884134	gene-AKT3;gene-BRAF;gene-CASP3;gene-CRK;gene-DUSP16;gene-DUSP6;gene-FOS;gene-HSPB1;gene-KITLG;gene-MAP2K2;gene-MAP3K1;gene-MAP3K20;gene-MAP3K7;gene-MAPK13;gene-MAPKAPK3;gene-MEF2C;gene-NGF;gene-PLEKHA1;gene-PPM1B;gene-PPP3R1;gene-RAPGEF2;gene-RRAS;gene-TGFBR1;gene-VEGFA	24	up&down
ko04964	Proximal tubule bicarbonate reclamation	0.0048	0.0022	2.17	0.157463659011534	0.446807636554467	gene-ATP1A1;gene-GLS;gene-MDH1	3	up&down
ko05202	Transcriptional misregulation in cancer	0.0287	0.0222	1.29	0.160055574469955	0.449278805529698	NewGene_2538;gene-BIRC3;gene-CCNT1;gene-CXCL8;gene-DUSP6;gene-ETV1;gene-ID2;gene-JMJD1C;gene-KDM6A;gene-KLF3;gene-MEF2C;gene-MLF2;gene-PER2;gene-PLAT;gene-RUNX1;gene-SMAD1;gene-SS18L1;gene-TSPAN7	18	up&down
ko04022	cGMP-PKG signaling pathway	0.0223	0.0167	1.34	0.163156543443109	0.453111117288813	gene-ADCY7;gene-AKT3;gene-ATP1A1;gene-CALM1;gene-CREB3L1;gene-GNAQ;gene-MAP2K2;gene-MEF2C;gene-MYLK;gene-PLCB1;gene-PPP3R1;gene-PRKG1;gene-SLC25A4;gene-SLC25A5	14	up&down
ko04215	Apoptosis - multiple species	0.0064	0.0034	1.85	0.168270657761088	0.461672652298599	gene-BID;gene-BIRC3;gene-BIRC5;gene-CASP3	4	up&down
ko00471	D-Glutamine and D-glutamate metabolism	0.0016	0.0003	5.54	0.169776394716259	0.461672652298599	gene-GLS	1	down
ko04918	Thyroid hormone synthesis	0.0111	0.0074	1.51	0.179461358628447	0.475376214734146	gene-ADCY7;gene-ATP1A1;gene-CREB3L1;gene-GNAQ;gene-HSP90B1;gene-LOC112443788;gene-PLCB1	7	up&down
ko05214	Glioma	0.0111	0.0074	1.51	0.179461358628447	0.475376214734146	gene-AKT3;gene-BRAF;gene-CALM1;gene-CDKN2A;gene-E2F3;gene-MAP2K2;gene-RB1	7	up&down
ko04211	Longevity regulating pathway	0.0127	0.0087	1.46	0.180278762079623	0.475376214734146	gene-ADCY7;gene-AKT3;gene-ATG101;gene-ATG13;gene-CREB3L1;gene-EIF4EBP1;gene-SESN3;gene-SIRT1	8	up&down
ko05212	Pancreatic cancer	0.0111	0.0075	1.49	0.187717504051963	0.490041484261967	gene-AKT3;gene-BRAF;gene-CDKN2A;gene-E2F3;gene-RB1;gene-TGFBR1;gene-VEGFA	7	up&down
ko04261	Adrenergic signaling in cardiomyocytes	0.0207	0.0158	1.31	0.193344909950155	0.499367084109359	gene-ADCY7;gene-AKT3;gene-ATP1A1;gene-CALM1;gene-CREB3L1;gene-GNAQ;gene-MAPK13;gene-PLCB1;gene-PPP1CB;gene-PPP2R1A;gene-PPP2R3A;gene-TNNI3;gene-TPM2	13	up&down
ko04919	Thyroid hormone signaling pathway	0.0159	0.0117	1.36	0.198186733267421	0.499367084109359	gene-AKT3;gene-ATP1A1;gene-EP300;gene-HIF1A;gene-ITGAV;gene-MAP2K2;gene-MED13;gene-MED13L;gene-PLCB1;gene-PLCE1	10	up&down
ko00360	Phenylalanine metabolism	0.0048	0.0025	1.92	0.203439530182986	0.499367084109359	gene-GOT1;gene-MAOA;gene-MIF	3	up
ko03430	Mismatch repair	0.0048	0.0025	1.92	0.203439530182986	0.499367084109359	gene-POLD1;gene-RFC2;gene-RFC4	3	up
ko00072	Synthesis and degradation of ketone bodies	0.0032	0.0013	2.38	0.204312596984447	0.499367084109359	gene-HMGCS1;gene-OXCT1	2	down
ko04929	GnRH secretion	0.0096	0.0063	1.51	0.204351026085765	0.499367084109359	gene-AKT3;gene-GNAQ;gene-MAP2K2;gene-PLCB1;gene-SPP1;gene-TRPC1	6	up&down
ko01521	EGFR tyrosine kinase inhibitor resistance	0.0111	0.0077	1.46	0.204680097176276	0.499367084109359	gene-AKT3;gene-BRAF;gene-EIF4EBP1;gene-MAP2K2;gene-NRG1;gene-RPS6;gene-VEGFA	7	up&down
ko04713	Circadian entrainment	0.0143	0.0104	1.37	0.208437587423175	0.501341296807251	gene-ADCY7;gene-CALM1;gene-FOS;gene-GNAQ;gene-GNB2;gene-PER1;gene-PER2;gene-PLCB1;gene-PRKG1	9	up&down
ko04914	Progesterone-mediated oocyte maturation	0.0127	0.0091	1.4	0.211333230892832	0.501341296807251	gene-ADCY7;gene-AKT3;gene-BRAF;gene-CCNB1;gene-CCNB2;gene-CPEB2;gene-MAPK13;gene-PLK1	8	up&down
ko04152	AMPK signaling pathway	0.0159	0.0119	1.34	0.211953986042458	0.501341296807251	gene-AKT3;gene-CREB3L1;gene-EIF4EBP1;gene-HMGCR;gene-MAP3K7;gene-PPP2R1A;gene-PPP2R3A;gene-SCD;gene-SIRT1;gene-SLC2A4	10	up&down
ko04730	Long-term depression	0.0096	0.0064	1.49	0.213977644044114	0.501341296807251	gene-BRAF;gene-GNAQ;gene-MAP2K2;gene-PLCB1;gene-PPP2R1A;gene-PRKG1	6	up&down
ko00232	Caffeine metabolism	0.0016	0.0004	4.16	0.219712265238066	0.501341296807251	gene-XDH	1	up
ko04910	Insulin signaling pathway	0.0191	0.0148	1.29	0.222248979362231	0.501341296807251	gene-AKT3;gene-BRAF;gene-CALM1;gene-CRK;gene-EIF4EBP1;gene-MAP2K2;gene-PPP1CB;gene-PRKAR2B;gene-PRKCI;gene-RHOQ;gene-RPS6;gene-SLC2A4	12	up&down
ko04216	Ferroptosis	0.008	0.0052	1.54	0.223088480048242	0.501341296807251	gene-FTL;gene-GCLC;gene-GPX4;gene-LPCAT3;gene-SLC7A11	5	up&down
ko01212	Fatty acid metabolism	0.0096	0.0065	1.47	0.22375704622435	0.501341296807251	gene-ACADL;gene-ELOVL6;gene-ELOVL7;gene-FADS2;gene-SCD;gene-TECR	6	up&down
ko05167	Kaposi sarcoma-associated herpesvirus infection	0.0271	0.0221	1.22	0.22686615412338	0.501341296807251	gene-AKT3;gene-BID;gene-CALM1;gene-CASP3;gene-CXCL8;gene-E2F3;gene-EP300;gene-FOS;gene-GNB2;gene-HIF1A;gene-IL6ST;gene-MAP2K2;gene-MAPK13;gene-PPP3R1;gene-RB1;gene-UBA52;gene-VEGFA	17	up&down
ko04150	mTOR signaling pathway	0.0239	0.0192	1.24	0.228487962549223	0.501341296807251	gene-AKT3;gene-ATP6V1A;gene-BRAF;gene-EIF4EBP1;gene-FAM76B;gene-FNIP1;gene-FZD6;gene-LAMTOR4;gene-LPIN1;gene-MAP2K2;gene-RICTOR;gene-RPS6;gene-RRAGC;gene-SEC13;gene-SGK1	15	up&down
ko00250	Alanine, aspartate and glutamate metabolism	0.0064	0.0039	1.62	0.231133066394939	0.501341296807251	gene-ADSL;gene-ASL;gene-GLS;gene-GOT1	4	up&down
ko05133	Pertussis	0.0111	0.0079	1.4	0.231153063579275	0.501341296807251	gene-CALM1;gene-CASP3;gene-CFL1;gene-CXCL5;gene-CXCL8;gene-FOS;gene-MAPK13	7	up&down
ko05031	Amphetamine addiction	0.0096	0.0066	1.45	0.23367982841232	0.501341296807251	gene-CALM1;gene-CREB3L1;gene-FOS;gene-MAOA;gene-PPP3R1;gene-SIRT1	6	up&down
ko05223	Non-small cell lung cancer	0.0096	0.0066	1.45	0.23367982841232	0.501341296807251	gene-AKT3;gene-BRAF;gene-CDKN2A;gene-E2F3;gene-MAP2K2;gene-RB1	6	up&down
ko04961	Endocrine and other factor-regulated calcium reabsorption	0.008	0.0053	1.51	0.234296194757905	0.501341296807251	gene-AP2M1;gene-ATP1A1;gene-CLTA;gene-GNAQ;gene-PLCB1	5	up&down
ko04142	Lysosome	0.0207	0.0166	1.25	0.241461989024014	0.508375832579984	gene-AP1M1;gene-AP1S2;gene-ATP6V0B;gene-ATP6V0C;gene-ATP6V0D1;gene-CD164;gene-CD63;gene-CLTA;gene-CTSH;gene-DNASE2;gene-GBA;gene-IDS;gene-NAGA	13	up&down
ko04915	Estrogen signaling pathway	0.0175	0.0137	1.28	0.241478520475492	0.508375832579984	gene-ADCY7;gene-AKT3;gene-CALM1;gene-CREB3L1;gene-FKBP4;gene-FKBP5;gene-FOS;gene-GNAQ;gene-HSP90B1;gene-MAP2K2;gene-PLCB1	11	up&down
ko05142	Chagas disease	0.0175	0.0138	1.27	0.248453770928817	0.517351792591071	NewGene_2538;gene-AKT3;gene-CALR;gene-CXCL8;gene-FOS;gene-GNAQ;gene-MAPK13;gene-PLCB1;gene-PPP2R1A;gene-SERPINE1;gene-TGFBR1	11	up&down
ko00533	Glycosaminoglycan biosynthesis - keratan sulfate	0.0032	0.0015	2.08	0.249705683762707	0.517351792591071	gene-B3GNT2;gene-CHST2	2	down
ko00515	Mannose type O-glycan biosynthesis	0.0048	0.0028	1.72	0.252011170981662	0.518017160409881	gene-ISPD;gene-METTL26;gene-SDF2L1	3	up&down
ko04724	Glutamatergic synapse	0.0143	0.0111	1.29	0.26262731810986	0.532132798312977	gene-ADCY7;gene-GLS;gene-GNAQ;gene-GNB2;gene-PLCB1;gene-PPP3R1;gene-SLC38A1;gene-SLC38A2;gene-TRPC1	9	up&down
ko04668	TNF signaling pathway	0.0159	0.0125	1.27	0.262955138843772	0.532132798312977	gene-AKT3;gene-BIRC3;gene-CASP3;gene-CREB3L1;gene-CXCL5;gene-FOS;gene-ITCH;gene-JUNB;gene-MAP3K7;gene-MAPK13	10	up&down
ko04710	Circadian rhythm	0.0048	0.0029	1.66	0.26857332255044	0.534022473993541	gene-FBXW11;gene-PER1;gene-PER2	3	up&down
ko03008	Ribosome biogenesis in eukaryotes	0.0127	0.0098	1.3	0.270025879995121	0.534022473993541	NewGene_1863;gene-CSNK2B;gene-EMG1;gene-FBL;gene-GNL3L;gene-IMP4;gene-NOP10;gene-RAN	8	up&down
ko03320	PPAR signaling pathway	0.0127	0.0098	1.3	0.270025879995121	0.534022473993541	gene-ACADL;gene-DBI;gene-FADS2;gene-HMGCS1;gene-LPL;gene-OLR1;gene-PLIN2;gene-SCD	8	up&down
ko05200	Pathways in cancer	0.0605	0.0547	1.11	0.277942499405387	0.545546021785011	gene-ADCY7;gene-AKT3;gene-BCR;gene-BID;gene-BIRC3;gene-BIRC5;gene-BMP2;gene-BRAF;gene-CALM1;gene-CASP3;gene-CDKN2A;gene-CRK;gene-CTNNA1;gene-CTNNA2;gene-CXCL12;gene-CXCL8;gene-E2F3;gene-EP300;gene-ETS1;gene-FOS;gene-FZD6;gene-GNAQ;gene-GNB2;gene-GSTA1;gene-GSTM1;gene-GSTP1-2;gene-HIF1A;gene-HSP90B1;gene-IL6ST;gene-ITGAV;gene-KITLG;gene-LPAR3;gene-MAP2K2;gene-PLCB1;gene-RB1;gene-RUNX1;gene-TGFBR1;…	38	up&down
ko05218	Melanoma	0.0096	0.0071	1.35	0.285108358479293	0.555434979598309	gene-AKT3;gene-BRAF;gene-CDKN2A;gene-E2F3;gene-MAP2K2;gene-RB1	6	up&down
ko00280	Valine, leucine and isoleucine degradation	0.008	0.0057	1.39	0.292367631870025	0.563827582558243	gene-ALDH6A1;gene-HEATR5A;gene-HMGCS1;gene-HSD17B10;gene-OXCT1	5	up&down
ko04926	Relaxin signaling pathway	0.0159	0.0129	1.23	0.29373598252631	0.563827582558243	gene-ADCY7;gene-AKT3;gene-CREB3L1;gene-FOS;gene-GNB2;gene-MAP2K2;gene-MAPK13;gene-PLCB1;gene-TGFBR1;gene-VEGFA	10	up&down
ko04912	GnRH signaling pathway	0.0127	0.0101	1.27	0.296501115482394	0.564980996078631	gene-ADCY7;gene-CALM1;gene-EGR1;gene-GNAQ;gene-MAP2K2;gene-MAP3K1;gene-MAPK13;gene-PLCB1	8	up&down
ko05213	Endometrial cancer	0.008	0.0058	1.36	0.304290969884201	0.567410215977645	gene-AKT3;gene-BRAF;gene-CTNNA1;gene-CTNNA2;gene-MAP2K2	5	up&down
ko05165	Human papillomavirus infection	0.0414	0.0371	1.12	0.305621543325631	0.567410215977645	gene-AKT3;gene-ATP6V0B;gene-ATP6V0C;gene-ATP6V0D1;gene-ATP6V0E1;gene-ATP6V1A;gene-BCAP31;gene-CASP3;gene-CREB3L1;gene-EIF4EBP1;gene-EP300;gene-FZD6;gene-ITGAV;gene-ITGB5;gene-MAP2K2;gene-PKM;gene-PPP2R1A;gene-PPP2R3A;gene-PRKCI;gene-PSMC1;gene-RB1;gene-RBPJ;gene-SPP1;gene-TNC;gene-TUBG1;gene-VEGFA	26	up&down
ko04012	ErbB signaling pathway	0.0111	0.0087	1.28	0.306470154960506	0.567410215977645	gene-AKT3;gene-BRAF;gene-CRK;gene-EIF4EBP1;gene-MAP2K2;gene-NRG1;gene-PAK3	7	up&down
ko05210	Colorectal cancer	0.0111	0.0087	1.28	0.306470154960506	0.567410215977645	gene-AKT3;gene-BIRC5;gene-BRAF;gene-CASP3;gene-FOS;gene-MAP2K2;gene-TGFBR1	7	up&down
ko04512	ECM-receptor interaction	0.0143	0.0118	1.22	0.320613850783547	0.589416123012006	gene-CCDC71L;gene-CD44;gene-CD47;gene-CRIM1;gene-FAM171B;gene-ITGAV;gene-ITGB5;gene-SPP1;gene-TNC	9	up&down
ko00600	Sphingolipid metabolism	0.008	0.006	1.32	0.328337645456199	0.598262666487716	gene-GBA;gene-SGPP1;gene-SPHK1;gene-SPTLC1;gene-UGCG	5	up&down
ko05169	Epstein-Barr virus infection	0.0287	0.0254	1.13	0.330009406352901	0.598262666487716	NewGene_2538;gene-ADRM1;gene-AKT3;gene-BID;gene-CALR;gene-CASP3;gene-CD44;gene-E2F3;gene-MAP3K7;gene-MAPK13;gene-PSMC1;gene-PSMC3;gene-PSMC4;gene-PSMD2;gene-PSMD8;gene-RB1;gene-RBPJ;gene-VIM	18	up&down
ko04916	Melanogenesis	0.0143	0.012	1.2	0.337662710857245	0.605559613155924	gene-ADCY7;gene-CALM1;gene-CREB3L1;gene-EP300;gene-FZD6;gene-GNAQ;gene-KITLG;gene-MAP2K2;gene-PLCB1	9	up&down
ko04971	Gastric acid secretion	0.0096	0.0076	1.26	0.338673864293252	0.605559613155924	gene-ADCY7;gene-ATP1A1;gene-CALM1;gene-GNAQ;gene-MYLK;gene-PLCB1	6	up&down
ko04137	Mitophagy - animal	0.0096	0.0077	1.25	0.349538223789223	0.617702509888114	gene-CSNK2B;gene-HIF1A;gene-LOC101902760;gene-MFN1;gene-RRAS;gene-UBA52	6	up&down
ko00400	Phenylalanine, tyrosine and tryptophan biosynthesis	0.0016	0.0007	2.38	0.352234350176596	0.617702509888114	gene-GOT1	1	up
ko04213	Longevity regulating pathway - multiple species	0.008	0.0062	1.28	0.352563670462349	0.617702509888114	gene-ADCY7;gene-AKT3;gene-CRYAB;gene-EIF4EBP2;gene-SIRT1	5	up&down
ko00562	Inositol phosphate metabolism	0.0096	0.0078	1.23	0.360431376004301	0.627277061396959	gene-ALDH6A1;gene-CDIPT;gene-PIK3C2A;gene-PLCB1;gene-PLCE1;gene-TPI1	6	up&down
ko05225	Hepatocellular carcinoma	0.0207	0.0183	1.13	0.362846071954584	0.627297496303498	gene-AKT3;gene-BRAF;gene-CDKN2A;gene-E2F3;gene-FZD6;gene-GSTA1;gene-GSTM1;gene-GSTP1-2;gene-MAP2K2;gene-RB1;gene-SMARCA2;gene-SMARCC1;gene-TGFBR1	13	up&down
ko00350	Tyrosine metabolism	0.0064	0.0049	1.3	0.368097807204827	0.632190139797763	gene-GOT1;gene-HEATR5A;gene-MAOA;gene-MIF	4	up&down
ko05235	PD-L1 expression and PD-1 checkpoint pathway in cancer	0.0127	0.011	1.16	0.388047165081609	0.659445982051399	NewGene_2538;gene-AKT3;gene-CSNK2B;gene-FOS;gene-HIF1A;gene-MAP2K2;gene-MAPK13;gene-PPP3R1	8	up&down
ko00982	Drug metabolism - cytochrome P450	0.008	0.0065	1.22	0.38901994828274	0.659445982051399	gene-GSTA1;gene-GSTM1;gene-GSTP1-2;gene-HEATR5A;gene-MAOA	5	up&down
ko04144	Endocytosis	0.0318	0.0295	1.08	0.39358820098381	0.662278080446356	gene-AP2M1;gene-AP2S1;gene-ARPC4;gene-BCNT2;gene-BROX;gene-CAV1;gene-CHMP2A;gene-CLTA;gene-EPS15;gene-GRK5;gene-ITCH;gene-KIF5B;gene-PARD3B;gene-PRKCI;gene-SMURF2;gene-TGFBR1;gene-VPS26A;gene-VPS28;gene-VPS35;gene-WASHC4	20	up&down
ko05414	Dilated cardiomyopathy	0.0111	0.0096	1.16	0.395764562589315	0.662278080446356	gene-ADCY7;gene-EMD;gene-ITGAV;gene-ITGB5;gene-LMNA;gene-TNNI3;gene-TPM2	7	up&down
ko00630	Glyoxylate and dicarboxylate metabolism	0.0048	0.0036	1.31	0.4023854726061	0.669068704031598	gene-GRHPR;gene-MDH1;gene-MDH2	3	up
ko04670	Leukocyte transendothelial migration	0.0127	0.0113	1.13	0.415922394675796	0.687200225713508	gene-AFDN;gene-ARHGAP5;gene-BCAR1;gene-CD99;gene-CTNNA1;gene-CTNNA2;gene-CXCL12;gene-MAPK13	8	up&down
ko04722	Neurotrophin signaling pathway	0.0143	0.0129	1.11	0.424385021515986	0.69677249477633	gene-AKT3;gene-ARHGDIA;gene-BRAF;gene-CALM1;gene-CRK;gene-MAP2K2;gene-MAP3K1;gene-MAPK13;gene-NGF	9	up&down
ko00770	Pantothenate and CoA biosynthesis	0.0032	0.0023	1.39	0.427781644273876	0.697959524867904	gene-AASDHPPT;gene-PANK3	2	down
ko04611	Platelet activation	0.0143	0.013	1.1	0.433087686101773	0.700134929790354	gene-ADCY7;gene-AKT3;gene-GNAQ;gene-MAPK13;gene-MYLK;gene-PLCB1;gene-PRKCI;gene-PRKG1;gene-VAMP8	9	up&down
ko04622	RIG-I-like receptor signaling pathway	0.0127	0.0115	1.11	0.434478893930385	0.700134929790354	gene-CXCL8;gene-DDX3X;gene-MAP3K1;gene-MAP3K7;gene-MAPK13;gene-TANK;gene-TMEM173;gene-ZNF385B	8	up&down
ko05135	Yersinia infection	0.0175	0.0162	1.08	0.437923269328527	0.701355962502259	NewGene_2538;gene-AKT3;gene-BCAR1;gene-CRK;gene-CXCL8;gene-FOS;gene-GNAQ;gene-MAP2K2;gene-MAP3K7;gene-MAPK13;gene-PKN2	11	up&down
ko03013	RNA transport	0.0207	0.0194	1.07	0.448503239166746	0.71089827324657	gene-EIF1AX;gene-EIF3B;gene-EIF3G;gene-EIF3I;gene-EIF4EBP1;gene-EIF4EBP2;gene-EIF4G3;gene-GEMIN8;gene-NUP188;gene-RAN;gene-SEC13;gene-THOC5;gene-WDR83OS	13	up&down
ko04927	Cortisol synthesis and secretion	0.008	0.007	1.14	0.449327840045967	0.71089827324657	gene-ADCY7;gene-CREB3L1;gene-GNAQ;gene-HSD3B1;gene-PLCB1	5	up&down
ko04320	Dorso-ventral axis formation	0.0016	0.001	1.66	0.462278905527841	0.72698267958722	gene-SLIRP	1	up
ko04062	Chemokine signaling pathway	0.0191	0.0182	1.05	0.473257367724756	0.739790905740558	gene-ADCY7;gene-AKT3;gene-BCAR1;gene-BRAF;gene-CRK;gene-CXCL12;gene-CXCL5;gene-CXCL8;gene-GNAQ;gene-GNB2;gene-GRK5;gene-PLCB1	12	up&down
ko03420	Nucleotide excision repair	0.0064	0.0056	1.13	0.477556433915836	0.74206764167373	gene-CUL4B;gene-POLD1;gene-RFC2;gene-RFC4	4	up&down
ko00900	Terpenoid backbone biosynthesis	0.0032	0.0026	1.23	0.48906193190065	0.748550480342927	gene-HMGCR;gene-HMGCS1	2	down
ko00310	Lysine degradation	0.0096	0.0089	1.07	0.490330748111728	0.748550480342927	gene-ELMSAN1;gene-KMT2C;gene-KMT2E;gene-PLOD2;gene-PLOD3;gene-SUV39H1	6	up&down
ko05410	Hypertrophic cardiomyopathy	0.0096	0.0089	1.07	0.490330748111728	0.748550480342927	gene-EMD;gene-ITGAV;gene-ITGB5;gene-LMNA;gene-TNNI3;gene-TPM2	6	up&down
ko00750	Vitamin B6 metabolism	0.0016	0.0011	1.51	0.494643180717463	0.750743628016713	gene-HEATR5A	1	down
ko04934	Cushing syndrome	0.0175	0.0169	1.03	0.499953413940044	0.752601641513728	gene-ADCY7;gene-BRAF;gene-CDKN2A;gene-CREB3L1;gene-E2F3;gene-FZD6;gene-GNAQ;gene-HSD3B1;gene-MAP2K2;gene-PLCB1;gene-RB1	11	up&down
ko05134	Legionellosis	0.0064	0.0058	1.09	0.503871450094491	0.752601641513728	gene-CASP3;gene-CLK1;gene-CLK4;gene-CXCL8	4	down
ko04657	IL-17 signaling pathway	0.0111	0.0106	1.05	0.50451622137765	0.752601641513728	gene-CASP3;gene-CXCL5;gene-CXCL8;gene-FOS;gene-HSP90B1;gene-MAP3K7;gene-MAPK13	7	up&down
ko04924	Renin secretion	0.008	0.0075	1.07	0.507986751649343	0.75312071059951	gene-CALM1;gene-CLCA3;gene-GNAQ;gene-PLCB1;gene-PPP3R1	5	up&down
ko04666	Fc gamma R-mediated phagocytosis	0.0096	0.0091	1.05	0.511308134532272	0.75312071059951	gene-AKT3;gene-ARPC4;gene-CFL1;gene-CRK;gene-MARCKS;gene-SPHK1	6	up&down
ko03410	Base excision repair	0.0048	0.0043	1.11	0.513519000654747	0.75312071059951	gene-FEN1;gene-POLD1;gene-VWA5A	3	up&down
ko00520	Amino sugar and nucleotide sugar metabolism	0.0064	0.0059	1.07	0.516808418722734	0.753710601842035	gene-GPI;gene-LOC537017;gene-PGM2;gene-TMEM30A	4	up&down
ko05222	Small cell lung cancer	0.0096	0.0092	1.04	0.521676030441617	0.756582780991351	gene-AKT3;gene-BIRC3;gene-CASP3;gene-E2F3;gene-ITGAV;gene-RB1	6	down
ko04660	T cell receptor signaling pathway	0.0127	0.0124	1.02	0.525523782901325	0.757952301014996	NewGene_2538;gene-AKT3;gene-FOS;gene-MAP2K2;gene-MAP3K7;gene-MAPK13;gene-PAK3;gene-PPP3R1	8	up&down
ko04140	Autophagy - animal	0.0159	0.0157	1.01	0.528834355149936	0.758536264182673	gene-AKT3;gene-ATG101;gene-ATG13;gene-HIF1A;gene-MAP2K2;gene-MAP3K7;gene-RRAGC;gene-RRAS;gene-TANK;gene-VAMP8	10	up&down
ko04973	Carbohydrate digestion and absorption	0.0048	0.0045	1.06	0.543240893975496	0.774732099683021	gene-AKT3;gene-ATP1A1;gene-PLCB1	3	up&down
ko00650	Butanoate metabolism	0.0032	0.0029	1.11	0.546061173486258	0.774732099683021	gene-HMGCS1;gene-OXCT1	2	down
ko00260	Glycine, serine and threonine metabolism	0.0048	0.0046	1.04	0.557701355573594	0.786969764906124	gene-GATM;gene-GRHPR;gene-MAOA	3	up&down
ko04725	Cholinergic synapse	0.0111	0.0112	0.99	0.561143669112699	0.787322986737912	gene-ADCY7;gene-AKT3;gene-CREB3L1;gene-FOS;gene-GNAQ;gene-GNB2;gene-PLCB1	7	up&down
ko03018	RNA degradation	0.008	0.0079	1	0.563983583040282	0.787322986737912	gene-CNOT6;gene-CNOT6L;gene-DDX6;gene-ENO1;gene-PAN3	5	up&down
ko04962	Vasopressin-regulated water reabsorption	0.0048	0.0047	1.02	0.571883382467718	0.790203790531864	gene-ARHGDIA;gene-CREB3L1;gene-DYNC1LI2	3	up&down
ko05231	Choline metabolism in cancer	0.0096	0.0097	0.99	0.572101171733855	0.790203790531864	gene-AKT3;gene-EIF4EBP1;gene-FOS;gene-HIF1A;gene-MAP2K2;gene-SLC44A1	6	up&down
ko04659	Th17 cell differentiation	0.0127	0.013	0.98	0.577587886900033	0.793583357070405	NewGene_2538;gene-FOS;gene-HIF1A;gene-IL6ST;gene-MAPK13;gene-PPP3R1;gene-RUNX1;gene-TGFBR1	8	up&down
ko04921	Oxytocin signaling pathway	0.0143	0.0148	0.97	0.592159443043133	0.80197156094142	gene-ADCY7;gene-CALM1;gene-FOS;gene-GNAQ;gene-MAP2K2;gene-MEF2C;gene-MYLK;gene-PLCB1;gene-PPP3R1	9	up&down
ko04146	Peroxisome	0.0127	0.0132	0.96	0.594351999036954	0.80197156094142	NewGene_1223;gene-DHRS4;gene-FAR1;gene-IDH1;gene-MPV17L2;gene-PEX13;gene-PRDX1;gene-XDH	8	up&down
ko04620	Toll-like receptor signaling pathway	0.0127	0.0132	0.96	0.594351999036954	0.80197156094142	gene-AKT3;gene-CXCL8;gene-FOS;gene-LOC101905041;gene-MAP2K2;gene-MAP3K7;gene-MAPK13;gene-SPP1	8	up&down
ko04911	Insulin secretion	0.008	0.0082	0.97	0.595981285006064	0.80197156094142	gene-ADCY7;gene-ATP1A1;gene-CREB3L1;gene-GNAQ;gene-PLCB1	5	up&down
ko04330	Notch signaling pathway	0.0064	0.0067	0.95	0.613958744825835	0.819652487461584	gene-EP300;gene-NUMB;gene-PSENEN;gene-RBPJ	4	up&down
ko04072	Phospholipase D signaling pathway	0.0143	0.0151	0.95	0.615400375666721	0.819652487461584	gene-ADCY7;gene-AKT3;gene-CXCL8;gene-KITLG;gene-LPAR3;gene-MAP2K2;gene-PLCB1;gene-RRAS;gene-SPHK1	9	up&down
ko05152	Tuberculosis	0.0191	0.0203	0.94	0.628352080193817	0.829679163961674	gene-AKT3;gene-ATP6V0B;gene-ATP6V0C;gene-ATP6V0D1;gene-BID;gene-CALM1;gene-CASP3;gene-EP300;gene-MAPK13;gene-PPP3R1;gene-RFXANK;gene-SPHK1	12	up&down
ko00500	Starch and sucrose metabolism	0.0032	0.0034	0.95	0.630799156853369	0.829679163961674	gene-GPI;gene-PGM2	2	up&down
ko00970	Aminoacyl-tRNA biosynthesis	0.0048	0.0052	0.92	0.638408526637765	0.829679163961674	gene-FARSB;gene-TARS2;gene-VARS	3	up
ko00561	Glycerolipid metabolism	0.0064	0.007	0.91	0.647107504126232	0.829679163961674	gene-LIPG;gene-LPIN1;gene-LPL;gene-MBOAT1	4	down
ko00380	Tryptophan metabolism	0.0048	0.0053	0.91	0.650809310965528	0.829679163961674	gene-ALDH8A1;gene-HEATR5A;gene-MAOA	3	up&down
ko03450	Non-homologous end-joining	0.0016	0.0016	0.98	0.651832309117338	0.829679163961674	gene-FEN1	1	up
ko05203	Viral carcinogenesis	0.0223	0.024	0.93	0.65415312881255	0.829679163961674	gene-ATP6V0D1;gene-CASP3;gene-CDC20;gene-CDKN2A;gene-CREB3L1;gene-DDX3X;gene-EP300;gene-GTF2E2;gene-IL6ST;gene-PKM;gene-PSMC1;gene-RANBP1;gene-RB1;gene-RBPJ	14	up&down
ko04972	Pancreatic secretion	0.0096	0.0105	0.91	0.655657543293414	0.829679163961674	gene-ADCY7;gene-ATP1A1;gene-CLCA3;gene-GNAQ;gene-PLCB1;gene-TRPC1	6	up&down
ko04727	GABAergic synapse	0.008	0.0088	0.9	0.655832246478366	0.829679163961674	gene-ADCY7;gene-GLS;gene-GNB2;gene-SLC38A1;gene-SLC38A2	5	up&down
ko04310	Wnt signaling pathway	0.0191	0.0208	0.92	0.660307381566182	0.829679163961674	gene-CSNK2B;gene-DKK2;gene-EP300;gene-FBXW11;gene-FMNL2;gene-FZD6;gene-LGR4;gene-MAP3K7;gene-PLCB1;gene-PPP3R1;gene-ROR2;gene-TES	12	up&down
ko00051	Fructose and mannose metabolism	0.0032	0.0035	0.9	0.661066946769463	0.829679163961674	gene-ALDOA;gene-TPI1	2	up
ko04136	Autophagy - other	0.0032	0.0035	0.9	0.661066946769463	0.829679163961674	gene-ATG101;gene-ATG13	2	up
ko05146	Amoebiasis	0.0111	0.0124	0.9	0.664505695387153	0.830004595598157	gene-ARG2;gene-CASP3;gene-CXCL8;gene-GNAQ;gene-HSPB1;gene-PLCB1;gene-PRDX1	7	up&down
ko04726	Serotonergic synapse	0.0111	0.0124	0.9	0.67241523512212	0.831721244613096	gene-BRAF;gene-CASP3;gene-GNAQ;gene-GNB2;gene-MAOA;gene-PLCB1;gene-TRPC1	7	up&down
ko04070	Phosphatidylinositol signaling system	0.0096	0.0107	0.89	0.67279381605584	0.831721244613096	gene-CALM1;gene-CDIPT;gene-PIK3C2A;gene-PLCB1;gene-PLCE1;gene-PPIP5K2	6	up&down
ko00640	Propanoate metabolism	0.0032	0.0036	0.88	0.675438139778539	0.831721244613096	gene-ALDH6A1;gene-LDHB	2	up&down
ko03460	Fanconi anemia pathway	0.0048	0.0056	0.86	0.68617318881707	0.83308401843227	gene-CENPS;gene-RMI2;gene-TOP3A	3	up
ko04340	Hedgehog signaling pathway	0.0048	0.0056	0.86	0.68617318881707	0.83308401843227	gene-FBXW11;gene-GAS1;gene-SMURF2	3	down
ko04064	NF-kappa B signaling pathway	0.0111	0.0126	0.88	0.687883491887535	0.83308401843227	NewGene_2538;gene-BIRC3;gene-CSNK2B;gene-CXCL12;gene-CXCL8;gene-EDA;gene-MAP3K7	7	up&down
ko04960	Aldosterone-regulated sodium reabsorption	0.0032	0.0037	0.85	0.689309841057668	0.83308401843227	gene-ATP1A1;gene-SGK1	2	up
ko00670	One carbon pool by folate	0.0016	0.0018	0.88	0.692510304910365	0.833095103651567	gene-ALDH1L2	1	down
ko04550	Signaling pathways regulating pluripotency of stem cells	0.0143	0.0163	0.88	0.701012106294743	0.835879589446701	gene-AKT3;gene-BMPR2;gene-FZD6;gene-ID2;gene-IL6ST;gene-MAP2K2;gene-MAPK13;gene-SMAD1;gene-TBX3	9	up&down
ko05216	Thyroid cancer	0.0032	0.0038	0.83	0.7026900563022	0.835879589446701	gene-BRAF;gene-MAP2K2	2	up&down
ko00603	Glycosphingolipid biosynthesis - globo and isoglobo series	0.0016	0.0019	0.83	0.711033425151736	0.835879589446701	gene-NAGA	1	up
ko00730	Thiamine metabolism	0.0016	0.0019	0.83	0.711033425151736	0.835879589446701	gene-AK2	1	up
ko04750	Inflammatory mediator regulation of TRP channels	0.0096	0.0112	0.85	0.713194604887579	0.835879589446701	gene-ADCY7;gene-CALM1;gene-GNAQ;gene-MAPK13;gene-NGF;gene-PLCB1	6	up&down
ko03040	Spliceosome	0.0143	0.0165	0.87	0.714036657355982	0.835879589446701	gene-BUD31;gene-FAM169A;gene-PUF60;gene-SF3B2;gene-SF3B5;gene-SNRPA;gene-SNRPA1;gene-SNRPB;gene-SNRPC	9	up&down
ko04061	Viral protein interaction with cytokine and cytokine receptor	0.008	0.0095	0.84	0.718074242044916	0.836853439977157	gene-CXCL12;gene-CXCL5;gene-CXCL8;gene-IL6ST;gene-TNFRSF10D	5	up&down
ko04380	Osteoclast differentiation	0.0127	0.0148	0.86	0.721948393680831	0.837629013486999	gene-AKT3;gene-FOS;gene-FOSL2;gene-JUNB;gene-MAP3K7;gene-MAPK13;gene-PPP3R1;gene-TGFBR1	8	up&down
ko04923	Regulation of lipolysis in adipocytes	0.0048	0.0059	0.8	0.729061009155619	0.838248584258363	gene-ADCY7;gene-AKT3;gene-PRKG1	3	down
ko04970	Salivary secretion	0.0096	0.0115	0.83	0.735731019204322	0.838248584258363	gene-ADCY7;gene-ATP1A1;gene-CALM1;gene-GNAQ;gene-PLCB1;gene-PRKG1	6	up&down
ko04974	Protein digestion and absorption	0.0111	0.0133	0.84	0.738246549792015	0.838248584258363	gene-ATP1A1;gene-COL12A1;gene-COL24A1;gene-COL27A1;gene-COL5A2;gene-PAG11;gene-SLC38A2	7	up&down
ko05143	African trypanosomiasis	0.0032	0.0041	0.77	0.739973726297294	0.838248584258363	gene-GNAQ;gene-PLCB1	2	down
ko04024	cAMP signaling pathway	0.0223	0.0256	0.87	0.740759368108615	0.838248584258363	gene-ADCY7;gene-AFDN;gene-AKT3;gene-ATP1A1;gene-BRAF;gene-CALM1;gene-CREB3L1;gene-EP300;gene-FOS;gene-MAP2K2;gene-PLCE1;gene-RRAS;gene-SOX9;gene-TNNI3	14	up&down
ko05164	Influenza A	0.0175	0.0204	0.86	0.74185043692308	0.838248584258363	gene-ACTB;gene-ACTG1;gene-AKT3;gene-BID;gene-CASP3;gene-CXCL8;gene-EP300;gene-MAP2K2;gene-SLC25A4;gene-SLC25A5;gene-TNFRSF10D	11	up&down
ko05226	Gastric cancer	0.0143	0.0169	0.85	0.744959628913481	0.838248584258363	gene-AKT3;gene-BRAF;gene-CTNNA1;gene-CTNNA2;gene-E2F3;gene-FZD6;gene-MAP2K2;gene-RB1;gene-TGFBR1	9	up&down
ko05416	Viral myocarditis	0.008	0.0099	0.81	0.749850144432924	0.840130272506732	NewGene_2538;gene-BID;gene-CASP3;gene-CAV1;gene-EIF4G3	5	up&down
ko04917	Prolactin signaling pathway	0.0064	0.0081	0.78	0.760117750624681	0.847573479152427	gene-AKT3;gene-FOS;gene-MAP2K2;gene-MAPK13	4	up&down
ko00100	Steroid biosynthesis	0.0016	0.0023	0.69	0.774633647390873	0.847573479152427	gene-EBP	1	up
ko05204	Chemical carcinogenesis	0.0064	0.0083	0.76	0.775920679984988	0.847573479152427	gene-GSTA1;gene-GSTM1;gene-GSTP1-2;gene-SULT1A1	4	up
ko05160	Hepatitis C	0.0143	0.0175	0.82	0.778944145644778	0.847573479152427	gene-AKT3;gene-BID;gene-BRAF;gene-CASP3;gene-E2F3;gene-IFIT5;gene-MAP2K2;gene-PPP2R1A;gene-RB1	9	up&down
ko03440	Homologous recombination	0.0032	0.0045	0.71	0.783409295310034	0.847573479152427	gene-POLD1;gene-TOP3A	2	up
ko04360	Axon guidance	0.0159	0.0195	0.82	0.790973707057593	0.847573479152427	gene-BMPR2;gene-CFL1;gene-CXCL12;gene-NEO1;gene-PAK3;gene-PDK1;gene-PLXNA2;gene-PPP3R1;gene-RRAS;gene-TRPC1	10	up&down
ko00860	Porphyrin and chlorophyll metabolism	0.0032	0.0046	0.69	0.793222683994227	0.847573479152427	gene-BLVRA;gene-CPOX	2	up&down
ko04930	Type II diabetes mellitus	0.0032	0.0046	0.69	0.793222683994227	0.847573479152427	gene-PKM;gene-SLC2A4	2	up
ko04217	Necroptosis	0.0159	0.0197	0.81	0.8006808737144	0.847573479152427	gene-BID;gene-BIRC3;gene-CHMP2A;gene-FTL;gene-H2AFV;gene-H2AFZ;gene-PPID;gene-SLC25A4;gene-SLC25A5;gene-TNFRSF10D	10	up&down
ko00340	Histidine metabolism	0.0016	0.0025	0.64	0.800981350726874	0.847573479152427	gene-MAOA	1	up
ko00564	Glycerophospholipid metabolism	0.008	0.0107	0.74	0.811458298218737	0.847573479152427	gene-CDIPT;gene-ETNK1;gene-LPCAT3;gene-LPIN1;gene-MBOAT1	5	up&down
ko05030	Cocaine addiction	0.0032	0.0048	0.67	0.81167727175666	0.847573479152427	gene-CREB3L1;gene-MAOA	2	up
ko00980	Metabolism of xenobiotics by cytochrome P450	0.0048	0.007	0.68	0.823359699398491	0.847573479152427	gene-GSTA1;gene-GSTM1;gene-GSTP1-2	3	up
ko04664	Fc epsilon RI signaling pathway	0.0048	0.007	0.68	0.823359699398491	0.847573479152427	gene-AKT3;gene-MAP2K2;gene-MAPK13	3	up&down
ko00531	Glycosaminoglycan degradation	0.0016	0.0027	0.59	0.82425305783368	0.847573479152427	gene-IDS	1	down
ko05145	Toxoplasmosis	0.008	0.011	0.72	0.829090843073101	0.847573479152427	gene-AKT3;gene-BIRC3;gene-CASP3;gene-MAP3K7;gene-MAPK13	5	up&down
ko04014	Ras signaling pathway	0.0207	0.0259	0.8	0.833522454794167	0.847573479152427	NewGene_2538;gene-AFDN;gene-AKT3;gene-CALM1;gene-ETS1;gene-GNB2;gene-KITLG;gene-MAP2K2;gene-NGF;gene-PAK3;gene-PLCE1;gene-RRAS;gene-VEGFA	13	up&down
ko04625	C-type lectin receptor signaling pathway	0.008	0.0111	0.72	0.834662632355597	0.847573479152427	gene-AKT3;gene-CALM1;gene-MAPK13;gene-PPP3R1;gene-RRAS	5	up&down
ko04621	NOD-like receptor signaling pathway	0.0175	0.0223	0.79	0.83612160815492	0.847573479152427	gene-ANTXR2;gene-BIRC3;gene-CXCL8;gene-MAP3K7;gene-MAPK13;gene-MFN1;gene-PKN2;gene-PLCB1;gene-TANK;gene-TMEM173;gene-TXN2	11	up&down
ko04979	Cholesterol metabolism	0.0032	0.0052	0.62	0.844229851183222	0.847573479152427	gene-LIPG;gene-LPL	2	down
ko04514	Cell adhesion molecules	0.0159	0.0207	0.77	0.844261304631284	0.847573479152427	NewGene_2538;gene-ALCAM;gene-CD99;gene-CDH2;gene-CNTNAP4;gene-IGSF11;gene-ITGAV;gene-NECTIN3;gene-NEO1;gene-VCAN	10	up&down
ko05140	Leishmaniasis	0.0048	0.0074	0.65	0.849941797416823	0.847573479152427	gene-FOS;gene-MAP3K7;gene-MAPK13	3	up&down
ko04658	Th1 and Th2 cell differentiation	0.008	0.0114	0.7	0.850492785387347	0.847573479152427	NewGene_2538;gene-FOS;gene-MAPK13;gene-PPP3R1;gene-RBPJ	5	up&down
ko00534	Glycosaminoglycan biosynthesis - heparan sulfate / heparin	0.0016	0.003	0.54	0.854166023159348	0.847573479152427	gene-TSC22D3	1	up
ko03020	RNA polymerase	0.0016	0.003	0.54	0.854166023159348	0.847573479152427	gene-POLR2E	1	up
ko04744	Phototransduction	0.0016	0.003	0.54	0.854166023159348	0.847573479152427	gene-CALM1	1	up
ko04020	Calcium signaling pathway	0.0191	0.0246	0.78	0.85470996050617	0.847573479152427	NewGene_2538;gene-ADCY7;gene-ASPH;gene-CALM1;gene-GNAQ;gene-MYLK;gene-PLCB1;gene-PLCE1;gene-PPP3R1;gene-SLC25A4;gene-SLC25A5;gene-SPHK1	12	up&down
ko04662	B cell receptor signaling pathway	0.0064	0.0096	0.67	0.859389691485484	0.847573479152427	gene-AKT3;gene-FOS;gene-MAP2K2;gene-PPP3R1	4	up&down
ko04151	PI3K-Akt signaling pathway	0.0303	0.0375	0.81	0.865708249895071	0.847573479152427	gene-AKT3;gene-CREB3L1;gene-EIF4EBP1;gene-GNB2;gene-HSP90B1;gene-ITGAV;gene-ITGB5;gene-KITLG;gene-LPAR3;gene-MAP2K2;gene-NGF;gene-PKN2;gene-PPP2R1A;gene-PPP2R3A;gene-RPS6;gene-SGK1;gene-SPP1;gene-TNC;gene-VEGFA	19	up&down
ko03015	mRNA surveillance pathway	0.008	0.0118	0.68	0.869624925006329	0.847573479152427	gene-CPSF6;gene-MSI2;gene-PPP1CB;gene-PPP2R1A;gene-PPP2R3A	5	up&down
ko00040	Pentose and glucuronate interconversions	0.0016	0.0032	0.5	0.871226658502811	0.847573479152427	gene-ISPD	1	down
ko00511	Other glycan degradation	0.0016	0.0032	0.5	0.871226658502811	0.847573479152427	gene-GBA	1	up
ko00830	Retinol metabolism	0.0048	0.0079	0.6	0.883273810086497	0.847573479152427	gene-ALDH1A1;gene-DHRS4;gene-HEATR5A	3	up&down
ko00410	beta-Alanine metabolism	0.0016	0.0034	0.48	0.886294230600707	0.847573479152427	gene-ALDH6A1	1	down
ko00512	Mucin type O-glycan biosynthesis	0.0016	0.0034	0.48	0.886294230600707	0.847573479152427	gene-GALNT7	1	down
ko05224	Breast cancer	0.0111	0.0162	0.69	0.889203954001578	0.847573479152427	gene-AKT3;gene-BRAF;gene-E2F3;gene-FOS;gene-FZD6;gene-MAP2K2;gene-RB1	7	up&down
ko00592	alpha-Linolenic acid metabolism	0.0016	0.0034	0.46	0.893154373091125	0.847573479152427	gene-FADS2	1	down
ko00601	Glycosphingolipid biosynthesis - lacto and neolacto series	0.0016	0.0035	0.45	0.899601246044504	0.847573479152427	gene-B3GNT2	1	down
ko04610	Complement and coagulation cascades	0.0064	0.0105	0.6	0.904082232282682	0.847573479152427	gene-PLAT;gene-PLAUR;gene-SERPINA5-2;gene-SERPINE1	4	up
ko04931	Insulin resistance	0.0064	0.0107	0.59	0.91134355591398	0.847573479152427	gene-AKT3;gene-CREB3L1;gene-OGT;gene-SLC2A4	4	up&down
ko00052	Galactose metabolism	0.0016	0.0037	0.43	0.911353125937026	0.847573479152427	gene-PGM2	1	down
ko04130	SNARE interactions in vesicular transport	0.0016	0.0037	0.43	0.911353125937026	0.847573479152427	gene-VAMP8	1	up
ko04913	Ovarian steroidogenesis	0.0032	0.0067	0.48	0.929296059322285	0.847573479152427	gene-ADCY7;gene-HSD3B1	2	up&down
ko05162	Measles	0.0111	0.0176	0.63	0.931806049782072	0.847573479152427	NewGene_2538;gene-AKT3;gene-BID;gene-CASP3;gene-CSNK2B;gene-FOS;gene-MAP3K7	7	up&down
ko05340	Primary immunodeficiency	0.0016	0.0043	0.37	0.938989528682985	0.847573479152427	gene-RFXANK	1	up
ko05032	Morphine addiction	0.0048	0.0094	0.51	0.939525743004103	0.847573479152427	gene-ADCY7;gene-GNB2;gene-GRK5	3	up&down
ko04612	Antigen processing and presentation	0.0064	0.0118	0.54	0.943181777345208	0.847573479152427	NewGene_2538;gene-CALR;gene-IFI30;gene-RFXANK	4	up
ko04623	Cytosolic DNA-sensing pathway	0.0032	0.0073	0.44	0.947957962546258	0.847573479152427	gene-POLR2E;gene-TMEM173	2	up&down
ko00071	Fatty acid degradation	0.0016	0.0046	0.35	0.949389732667041	0.847573479152427	gene-ACADL	1	down
ko03022	Basal transcription factors	0.0016	0.0046	0.35	0.949389732667041	0.847573479152427	gene-GTF2E2	1	up
ko04672	Intestinal immune network for IgA production	0.0032	0.0075	0.43	0.953059976972758	0.847573479152427	NewGene_2538;gene-CXCL12	2	up
ko05217	Basal cell carcinoma	0.0032	0.0075	0.43	0.953059976972758	0.847573479152427	gene-BMP2;gene-FZD6	2	down
ko04920	Adipocytokine signaling pathway	0.0032	0.0078	0.41	0.959826678141955	0.847573479152427	gene-AKT3;gene-SLC2A4	2	up&down
ko05144	Malaria	0.0032	0.0078	0.41	0.959826678141955	0.847573479152427	NewGene_2538;gene-CXCL8	2	up&down
ko04650	Natural killer cell mediated cytotoxicity	0.0096	0.0172	0.55	0.963779478599554	0.847573479152427	gene-BID;gene-BRAF;gene-CASP3;gene-MAP2K2;gene-PPP3R1;gene-TNFRSF10D	6	up&down
ko04976	Bile secretion	0.0064	0.0135	0.47	0.973595851209172	0.847573479152427	gene-ADCY7;gene-ATP1A1;gene-HMGCR;gene-LOC101902435	4	up&down
ko05310	Asthma	0.0016	0.0058	0.27	0.97749697474204	0.847573479152427	NewGene_2538	1	up
ko05034	Alcoholism	0.0111	0.0218	0.51	0.986121516107804	0.847573479152427	gene-BRAF;gene-CALM1;gene-CREB3L1;gene-GNB2;gene-H2AFZ;gene-MAOA;gene-PKIA	7	up&down
ko04060	Cytokine-cytokine receptor interaction	0.0191	0.0346	0.55	0.993296190801186	0.847573479152427	gene-BMP2;gene-BMPR2;gene-CXCL12;gene-CXCL5;gene-CXCL8;gene-EDA;gene-IL6ST;gene-NGF;gene-PDZD2;gene-TGFBR1;gene-TNFRSF10D;gene-TNFRSF21	12	up&down
ko04742	Taste transduction	0.0032	0.0111	0.29	0.993864272146038	0.847573479152427	gene-PLCB1;gene-SCN9A	2	down
ko05330	Allograft rejection	0.0016	0.0079	0.2	0.994304718017175	0.847573479152427	NewGene_2538	1	up
ko04940	Type I diabetes mellitus	0.0016	0.0083	0.19	0.995565147305009	0.847573479152427	NewGene_2538	1	up
ko04640	Hematopoietic cell lineage	0.0032	0.0119	0.27	0.996057144239016	0.847573479152427	gene-CD44;gene-KITLG	2	down
ko00140	Steroid hormone biosynthesis	0.0016	0.0085	0.19	0.996086683748361	0.847573479152427	gene-HSD3B1	1	up
ko05321	Inflammatory bowel disease	0.0016	0.0086	0.18	0.996324014758118	0.847573479152427	NewGene_2538	1	up
ko05332	Graft-versus-host disease	0.0016	0.0093	0.17	0.997628082432245	0.847573479152427	NewGene_2538	1	up
ko05320	Autoimmune thyroid disease	0.0016	0.0095	0.17	0.997907279900866	0.847573479152427	NewGene_2538	1	up
ko02010	ABC transporters	0.0016	0.0104	0.15	0.99888157709778	0.847573479152427	gene-LOC101902435	1	down
ko00590	Arachidonic acid metabolism	0.0016	0.011	0.14	0.999232262862014	0.847573479152427	gene-LOC112443788	1	down
ko04630	JAK-STAT signaling pathway	0.0064	0.0214	0.3	0.999493218634895	0.847573479152427	gene-AKT3;gene-EP300;gene-FHL1;gene-IL6ST	4	down
ko05322	Systemic lupus erythematosus	0.0048	0.0197	0.24	0.999740615809392	0.847573479152427	NewGene_2538;gene-H2AFZ;gene-SNRPB	3	up
ko05150	Staphylococcus aureus infection	0.0016	0.0132	0.12	0.999818881795594	0.847573479152427	NewGene_2538	1	up
ko05168	Herpes simplex virus 1 infection	0.0287	0.0639	0.45	0.999987021151357	0.847573479152427	NewGene_1381;NewGene_30;gene-AKT3;gene-BID;gene-BIRC3;gene-CALR;gene-CASP3;gene-EIF4EBP1;gene-LOC100336734;gene-LOC101905041;gene-LOC790009;gene-MAP3K7;gene-PPP1CB;gene-TMEM173;gene-ZFP30;gene-ZKSCAN8;gene-ZNF354C;gene-ZNF568	18	up&down
ko04080	Neuroactive ligand-receptor interaction	0.0111	0.0389	0.29	0.999995439290236	0.847573479152427	gene-ADM;gene-AHSA1;gene-CHRNB1;gene-LPAR3;gene-NTS;gene-PARD3B;gene-PTH2R	7	up&down
ko04740	Olfactory transduction	0.0032	0.1172	0.03	1	0.847573479152427	gene-CALM1;gene-PRKG1	2	up&down
